# Supplementary material for: Dichlorido[μ-10,21-dimethyl-2,7,13,18-tetra­phenyl-3,6,14,17-tetra­aza­tricyclo­[17.3.1.18,12]tetra­cosa-1(23),2,6,8,10,12(24),13,17,19,21-deca­ene-23,24-diolato]dicopper(II) ethanol hemisolvate dihydrate
Source: Acta Crystallogr Sect E Struct Rep Online. 2010 Nov 10;66(Pt 12):m1531–2. doi: 10.1107/S1600536810042248 (PMC3011775; doi:10.1107/S1600536810042248)
Supplement: Supplementary file 2 [file e-66-m1531-Isup2.hkl]

# 
# h,k,l, Fc-squared, Fo-squared, sigma(Fo-squared) and status flag 
# 
data_I
_shelx_title ' NS1 in P2(1)/n' 
_shelx_refln_list_code          4 
_shelx_F_calc_maximum      308.68 
_exptl_crystal_F_000      1932.00 
_reflns_d_resolution_high  0.8978 
 
loop_ 
 _symmetry_equiv_pos_as_xyz 
 'x, y, z' 
 '-x+1/2, y+1/2, -z+1/2' 
 '-x, -y, -z' 
 'x-1/2, -y-1/2, z-1/2' 
 
_cell_length_a    15.1983 
_cell_length_b    16.2680 
_cell_length_c    19.3344 
_cell_angle_alpha  90.000 
_cell_angle_beta  103.964 
_cell_angle_gamma  90.000 
 
_shelx_F_squared_multiplier     1.000 
 
loop_ 
 _refln_index_h 
 _refln_index_k 
 _refln_index_l 
 _refln_F_squared_calc 
 _refln_F_squared_meas 
 _refln_F_squared_sigma 
 _refln_observed_status 
   4   0   0     3313.49     4337.58     78.51 o 
   6   0   0    12789.66    14060.28    258.78 o 
   8   0   0     3014.22     3163.71     85.16 o 
  10   0   0     3565.10     3755.69    177.60 o 
  12   0   0       41.76       63.76     38.36 o 
  14   0   0     1016.53     1230.10     94.77 o 
  16   0   0     2475.10     2552.23    225.54 o 
   3   1   0    59152.75    63905.52    622.91 o 
   4   1   0     5359.88     6730.62     92.08 o 
   5   1   0     6322.34     5787.38     67.68 o 
   6   1   0     1008.38     1013.54     23.86 o 
   7   1   0     5225.06     5293.43     78.36 o 
   8   1   0     2547.40     2795.23     55.28 o 
   9   1   0      481.73      584.71     32.61 o 
  10   1   0     1155.41     1236.77     42.26 o 
  11   1   0     5715.27     5922.05    113.87 o 
  12   1   0       62.02      116.14     29.14 o 
  13   1   0      680.81      766.97     44.42 o 
  14   1   0       92.58      119.30     44.27 o 
  15   1   0       28.75       -8.55     37.95 o 
  16   1   0        6.29      -25.72     53.07 o 
   1   2   0    10677.44     7933.63     87.08 o 
   2   2   0    75637.44    89747.09   1070.09 o 
   3   2   0    17378.09    15342.50    180.93 o 
   4   2   0      274.23      193.41     12.31 o 
   5   2   0     1779.44     1914.27     34.16 o 
   6   2   0     1709.78     1383.86     30.14 o 
   7   2   0      641.81      590.49     22.42 o 
   8   2   0     3469.82     3467.04     58.02 o 
   9   2   0       92.22       89.05     18.76 o 
  10   2   0     1083.85     1187.34     42.59 o 
  11   2   0      126.14      132.17     28.49 o 
  12   2   0      273.20      299.99     33.36 o 
  13   2   0       66.95       48.52     31.00 o 
  14   2   0      605.62      768.77     57.73 o 
  15   2   0       31.81       -8.30     50.04 o 
  16   2   0     1165.92     1237.66    110.16 o 
   2   3   0    57383.16    70586.61    905.58 o 
   3   3   0    15871.84    19470.56    333.75 o 
   4   3   0     7908.70     8068.43    118.48 o 
   5   3   0    18799.11    17900.38    244.99 o 
   6   3   0     4327.02     4771.08     72.21 o 
   7   3   0      476.57      803.38     30.41 o 
   8   3   0     1306.02     1216.83     38.33 o 
   9   3   0      232.31      267.82     23.24 o 
  10   3   0     1458.69     1567.36     46.79 o 
  11   3   0     1590.55     1525.94     53.50 o 
  12   3   0        3.51       28.27     28.05 o 
  13   3   0       10.42       -7.94     40.00 o 
  14   3   0     1023.80      883.08    103.04 o 
  15   3   0       12.09      -22.27     57.53 o 
  16   3   0      371.59      339.63     70.52 o 
   0   4   0     2290.40     3658.79    147.31 o 
   1   4   0     9329.86     7755.01    109.62 o 
   2   4   0    60599.52    62925.53    812.55 o 
   3   4   0    37544.48    38340.95    543.68 o 
   4   4   0     1972.98     1292.16     55.72 o 
   5   4   0       53.52       28.59     15.07 o 
   6   4   0     1256.56     1277.34     42.41 o 
   7   4   0     5537.21     5479.20     90.36 o 
   8   4   0      708.58      672.11     31.37 o 
   9   4   0     2472.69     2562.39     80.11 o 
  10   4   0      877.11      977.58     43.36 o 
  11   4   0      534.96      534.02     38.93 o 
  12   4   0     3966.13     4123.31    108.41 o 
  13   4   0      158.14      192.36     47.88 o 
  14   4   0      127.57      -13.88     52.71 o 
  15   4   0       13.67       22.12     55.86 o 
  16   4   0     1022.24     1279.94    156.87 o 
   1   5   0     1383.14     1303.44     28.51 o 
   2   5   0    22953.77    25906.52    371.30 o 
   3   5   0    13552.32    17653.89    242.37 o 
   4   5   0     4849.39     4121.39     81.07 o 
   5   5   0     3118.86     2518.08     60.90 o 
   6   5   0      139.97      319.95     35.05 o 
   7   5   0     1350.88     1120.77     43.39 o 
   8   5   0        0.38       -7.52     19.50 o 
   9   5   0      496.10      617.92     35.59 o 
  10   5   0      175.24      160.45     29.30 o 
  11   5   0       66.62       43.57     28.07 o 
  12   5   0     1314.97     1494.60     58.04 o 
  13   5   0       14.97       27.68     46.29 o 
  14   5   0     1191.63     1288.48     93.47 o 
  15   5   0        0.17      -48.64     64.97 o 
   0   6   0      699.49      543.45     54.41 o 
   1   6   0     2379.65     1977.42     42.40 o 
   2   6   0     1169.86      839.49     29.38 o 
   3   6   0      205.15      137.96     16.73 o 
   4   6   0     7201.37     6391.04    114.87 o 
   5   6   0     2601.99     2288.86     60.38 o 
   6   6   0      150.75      161.79     26.63 o 
   7   6   0     4650.06     4424.13     94.78 o 
   8   6   0      224.66      128.05     28.21 o 
   9   6   0    11751.06    11982.90    188.31 o 
  10   6   0     1207.60     1233.22     55.60 o 
  11   6   0     1389.70     1398.96     55.22 o 
  12   6   0      557.68      761.94     52.54 o 
  13   6   0       94.20       91.17     44.13 o 
  14   6   0      409.86      484.21     73.16 o 
  15   6   0        8.33       54.60     72.26 o 
   1   7   0      594.52      410.80     32.53 o 
   2   7   0     6392.54     6472.21    111.72 o 
   3   7   0       71.56       20.15     17.56 o 
   4   7   0    19492.19    19065.27    267.08 o 
   5   7   0     6652.65     8029.60    143.26 o 
   6   7   0    10551.08    10347.63    177.30 o 
   7   7   0        0.92       48.02     28.70 o 
   8   7   0      181.08      166.29     36.13 o 
   9   7   0        4.59      -26.13     26.13 o 
  10   7   0     1349.79     1417.16     63.70 o 
  11   7   0      222.49      201.69     36.54 o 
  12   7   0     2503.63     2674.96    147.10 o 
  13   7   0      289.58      283.13     54.02 o 
  14   7   0     1417.75     1489.18    165.89 o 
  15   7   0        0.25       -0.30     62.96 o 
   0   8   0    10313.25     9223.59    206.95 o 
   1   8   0       31.15      -17.18     17.18 o 
   2   8   0     2088.38     2025.10     53.01 o 
   3   8   0      523.99      526.57     36.35 o 
   4   8   0      722.24      668.68     44.61 o 
   5   8   0     3031.93     3090.05     67.01 o 
   6   8   0      982.88      959.39     70.46 o 
   7   8   0     5072.69     5222.05    121.17 o 
   8   8   0       13.23      -16.28     32.31 o 
   9   8   0     9177.82     9112.16    168.92 o 
  10   8   0      143.09      134.00     34.40 o 
  11   8   0     3359.25     3314.73     87.47 o 
  12   8   0        3.54       23.30     44.67 o 
  13   8   0      127.23       94.17     57.10 o 
  14   8   0      327.04      169.99     69.96 o 
   1   9   0       46.39       92.64     21.11 o 
   2   9   0     4342.84     4171.05     86.11 o 
   3   9   0     1342.83     1102.75     50.02 o 
   4   9   0     3263.60     3142.77     71.71 o 
   5   9   0     1928.55     2090.85     56.92 o 
   6   9   0     3524.01     3640.32     82.94 o 
   7   9   0      144.21      145.25     38.80 o 
   8   9   0      275.66      278.64     43.72 o 
   9   9   0        0.77      -36.38     36.38 o 
  10   9   0       63.54       13.12     32.23 o 
  11   9   0       98.82      105.17     36.49 o 
  12   9   0     3990.28     4327.63    146.26 o 
  13   9   0       18.99       11.61     56.11 o 
  14   9   0     1709.33     1849.27    132.07 o 
   0  10   0     6379.15     6468.24    174.46 o 
   1  10   0      498.55      518.54     32.84 o 
   2  10   0        3.92       -6.95     23.12 o 
   3  10   0      299.36      334.08     38.03 o 
   4  10   0      342.39      227.61     36.53 o 
   5  10   0      664.57      654.64     52.63 o 
   6  10   0     1295.83     1238.14     45.65 o 
   7  10   0     2422.44     2462.34     68.52 o 
   8  10   0       47.62       62.40     33.81 o 
   9  10   0     2947.01     2925.33     98.50 o 
  10  10   0      207.83      193.27     42.89 o 
  11  10   0      201.50      205.27     52.79 o 
  12  10   0       10.18      -47.10     47.10 o 
  13  10   0        2.04       50.54     58.72 o 
   1  11   0        2.28        9.77     25.34 o 
   2  11   0      255.88      238.85     29.46 o 
   3  11   0       85.18      158.11     38.75 o 
   4  11   0     1651.50     1706.12     69.71 o 
   5  11   0      671.85      753.29     57.91 o 
   6  11   0      756.50      798.32     56.95 o 
   7  11   0     1399.26     1355.74     68.34 o 
   8  11   0      197.83      242.94     31.77 o 
   9  11   0       57.70       -6.42     42.78 o 
  10  11   0      360.64      416.29     55.99 o 
  11  11   0      356.82      209.29     55.46 o 
  12  11   0     1189.90     1229.74     82.27 o 
  13  11   0      407.87      355.33     99.82 o 
   0  12   0      495.61      582.95     59.33 o 
   1  12   0     1695.61     1577.36     58.42 o 
   2  12   0      381.97      384.53     36.03 o 
   3  12   0      545.84      537.31     48.69 o 
   4  12   0       91.18       86.55     38.42 o 
   5  12   0      145.49      129.53     41.16 o 
   6  12   0      125.85      -14.85     40.25 o 
   7  12   0      216.57      151.36     46.22 o 
   8  12   0      126.23      137.46     48.56 o 
   9  12   0     1258.65     1325.31     75.23 o 
  10  12   0       47.62       36.81     54.71 o 
  11  12   0      107.23      154.21     55.64 o 
  12  12   0      120.18       63.19     56.04 o 
   1  13   0      698.53      657.32     45.81 o 
   2  13   0      158.69      201.89     36.06 o 
   3  13   0      945.79     1016.79     61.86 o 
   4  13   0     2156.60     2329.90    140.20 o 
   5  13   0      411.53      515.44     55.86 o 
   6  13   0       34.92      -17.40     41.19 o 
   7  13   0     1472.26     1504.37     94.35 o 
   8  13   0       95.62      109.23     50.19 o 
   9  13   0       70.52      103.48     50.59 o 
  10  13   0      292.63      270.85     66.80 o 
  11  13   0       70.83       97.44     57.49 o 
   0  14   0     2260.71     2321.44    150.24 o 
   1  14   0      391.91      386.50     44.06 o 
   2  14   0      988.40     1012.79     55.92 o 
   3  14   0      786.96      723.76     54.40 o 
   4  14   0      341.29      283.52     51.66 o 
   5  14   0       62.13       87.37     45.89 o 
   6  14   0        2.85      -32.70     43.92 o 
   7  14   0      548.65      592.44     62.93 o 
   8  14   0      186.88      174.29     63.98 o 
   9  14   0      343.21      310.38     91.60 o 
  10  14   0       29.14      -10.35     59.72 o 
   1  15   0        1.07      -34.27     34.27 o 
   2  15   0      742.67      852.62     55.97 o 
   3  15   0     2266.72     2295.65     81.64 o 
   4  15   0      188.69      260.90     44.46 o 
   5  15   0     1079.94     1175.94     75.74 o 
   6  15   0       65.87       31.47     48.99 o 
   7  15   0      881.74      839.83     70.65 o 
   8  15   0        6.60        5.09     50.32 o 
   9  15   0        4.56      -27.41     58.24 o 
   0  16   0     1575.75     1581.77    102.45 o 
   1  16   0      573.71      460.90     51.16 o 
   2  16   0      924.53      970.72     67.64 o 
   3  16   0       92.66      128.63     42.21 o 
   4  16   0       36.00      -23.15     39.30 o 
   5  16   0      966.54     1004.84     75.27 o 
   6  16   0       38.16       14.59     50.01 o 
   7  16   0        5.52      106.53     54.63 o 
   1  17   0      203.21      219.75     48.62 o 
   2  17   0      778.61      863.79     77.93 o 
   3  17   0       15.31      -18.60     48.52 o 
   4  17   0       11.49       68.61     52.73 o 
   5  17   0     1128.68     1157.03     82.95 o 
   0  18   0      538.52      469.04    193.94 o 
   1  18   0       55.92      119.33     58.64 o 
 -15   0   1     1406.65     1446.77    103.27 o 
 -13   0   1       95.54      104.31     41.57 o 
 -11   0   1     4654.54     4448.50    222.94 o 
  -9   0   1     2267.51     2578.47     78.35 o 
  -7   0   1      377.10      293.66     27.60 o 
  -5   0   1    32108.13    32861.73    567.98 o 
  -3   0   1    17933.90    17552.31    270.80 o 
   3   0   1    12283.97    10467.61    181.38 o 
   5   0   1      144.66       45.85     14.47 o 
   7   0   1        6.38        6.73     24.33 o 
   9   0   1      378.46      463.24     39.65 o 
  11   0   1      125.54      131.08     39.79 o 
  13   0   1      924.71      840.73     80.79 o 
  15   0   1     3410.90     3643.44    167.86 o 
 -16   1   1       12.71       58.29     81.73 o 
 -15   1   1       98.03       69.89     63.91 o 
 -14   1   1       27.64       46.63     33.17 o 
 -13   1   1      164.34      136.51     38.54 o 
 -12   1   1     1166.57     1264.79     84.08 o 
 -11   1   1      267.44      226.71     29.55 o 
 -10   1   1      223.97      234.50     25.22 o 
  -9   1   1      585.33      595.92     28.21 o 
  -8   1   1     6632.64     6214.55     96.19 o 
  -7   1   1      793.46      968.62     29.02 o 
  -6   1   1    14607.27    13232.13    154.04 o 
  -5   1   1     9979.14    10608.04    130.70 o 
  -4   1   1    54956.64    54296.00    693.93 o 
  -3   1   1     3685.76     3159.16     41.53 o 
  -1   1   1       36.06       -6.20      6.20 o 
   1   1   1    12105.90     7697.27    161.84 o 
   2   1   1     2419.08     1428.77     17.50 o 
   3   1   1     7845.63     9897.44     95.40 o 
   4   1   1     5737.00     8109.78     81.45 o 
   5   1   1      485.54      466.74     17.84 o 
   6   1   1     2057.47     2045.56     37.65 o 
   7   1   1     1342.31     1281.62     32.84 o 
   8   1   1     2820.67     2782.96     52.89 o 
   9   1   1       13.62        3.71     16.26 o 
  10   1   1    14519.76    14458.73    211.59 o 
  11   1   1       23.99      118.97     27.36 o 
  12   1   1     2500.13     2784.07     74.26 o 
  13   1   1        3.54       61.35     40.68 o 
  14   1   1      314.89      210.68     45.68 o 
  15   1   1      253.25      132.52     47.71 o 
  16   1   1       58.47      139.00     87.58 o 
 -16   2   1       22.49       -1.10    106.79 o 
 -15   2   1      338.62      333.04     62.23 o 
 -14   2   1       65.38       -6.92     32.33 o 
 -13   2   1      189.43      192.29     33.48 o 
 -12   2   1       13.89      -25.09     25.66 o 
 -11   2   1     2934.22     2792.61     70.85 o 
 -10   2   1     1195.67     1210.17     41.67 o 
  -9   2   1     1957.84     1761.06     42.66 o 
  -8   2   1       37.09       53.25     14.33 o 
  -7   2   1        0.90       -3.11     11.66 o 
  -6   2   1      183.05      242.86     15.25 o 
  -5   2   1     7151.32     7931.08    117.52 o 
  -4   2   1     4875.81     4719.18     74.04 o 
  -3   2   1      934.47     1106.89     28.20 o 
  -2   2   1     5264.61     6167.07    102.95 o 
  -1   2   1    95281.32    86887.41    882.28 o 
   0   2   1     2602.23     1979.86     24.61 o 
   1   2   1    33760.40    26950.51    290.64 o 
   3   2   1    26178.27    31014.82    321.40 o 
   4   2   1    17092.58    19803.09    201.21 o 
   5   2   1      442.45      271.99     14.82 o 
   6   2   1     7783.90     9258.49    119.83 o 
   7   2   1     5823.07     6431.34     86.94 o 
   8   2   1     1060.74     1120.23     32.92 o 
   9   2   1      338.50      398.07     24.35 o 
  10   2   1      442.72      431.63     29.34 o 
  11   2   1      440.17      439.93     34.58 o 
  12   2   1       18.19      -25.52     25.52 o 
  13   2   1      156.39      169.75     64.48 o 
  14   2   1      102.65      153.95     42.74 o 
  15   2   1     2090.43     2139.92     91.64 o 
  16   2   1        1.32      -24.18     57.92 o 
 -16   3   1       17.69        4.51     80.49 o 
 -15   3   1      454.38      584.49     72.74 o 
 -14   3   1       12.70       89.66     45.05 o 
 -13   3   1      654.89      604.04     50.51 o 
 -12   3   1        3.41       -6.05     33.39 o 
 -11   3   1      550.25      500.72     43.01 o 
 -10   3   1        5.18      -18.61     22.81 o 
  -9   3   1      464.10      447.91     37.54 o 
  -8   3   1      539.68      440.69     23.68 o 
  -7   3   1     1818.45     2060.22     45.68 o 
  -6   3   1    19756.80    18165.38    251.15 o 
  -5   3   1     3923.57     4183.41     71.41 o 
  -4   3   1     6519.60     6384.76    106.98 o 
  -3   3   1       22.17       28.47     12.58 o 
  -2   3   1      956.21     1055.43     29.24 o 
  -1   3   1        5.89        1.64      9.50 o 
   2   3   1    31369.83    35822.98    434.66 o 
   3   3   1    11454.32     9969.76    131.48 o 
   4   3   1     4958.88     5615.59     76.16 o 
   5   3   1      906.67      847.16     24.79 o 
   6   3   1     2026.79     1742.82     41.03 o 
   7   3   1     2154.51     2182.16     45.17 o 
   8   3   1     2339.69     1826.36     43.35 o 
   9   3   1     1703.54     1955.26     46.70 o 
  10   3   1     1976.61     2080.31     53.94 o 
  11   3   1      185.16      232.43     30.00 o 
  12   3   1      426.47      439.82     37.65 o 
  13   3   1      774.41      832.83     58.50 o 
  14   3   1       25.81      -30.09     52.30 o 
  15   3   1      695.10      714.46     78.75 o 
 -16   4   1       10.51      -30.93     55.56 o 
 -15   4   1      324.89      231.43     94.13 o 
 -14   4   1       16.06      -44.65     44.65 o 
 -13   4   1      879.07      946.10     59.56 o 
 -12   4   1      182.46      179.08     39.05 o 
 -11   4   1      416.24      285.54     36.77 o 
 -10   4   1     1594.74     1639.55     53.39 o 
  -9   4   1     1772.01     1766.23     53.04 o 
  -8   4   1     5118.55     5269.33     91.45 o 
  -7   4   1     4077.90     4126.75     77.15 o 
  -6   4   1     1208.79     1378.65     38.27 o 
  -5   4   1      440.91      669.24     26.20 o 
  -4   4   1     8741.12     8125.49    133.34 o 
  -3   4   1    33183.37    35144.80    500.14 o 
  -2   4   1     2736.65     2809.86     50.35 o 
  -1   4   1     1186.51      886.94     23.41 o 
   0   4   1     3019.41     2648.15     46.00 o 
   1   4   1    29651.93    29572.26    455.09 o 
   2   4   1     9553.01    12894.91    177.98 o 
   3   4   1    16522.84    20768.83    318.30 o 
   4   4   1     1151.17     1315.38     39.20 o 
   5   4   1      901.80      715.56     27.83 o 
   6   4   1     2890.66     2831.00     55.59 o 
   7   4   1      423.90      491.24     26.43 o 
   8   4   1     4698.66     4719.42     89.26 o 
   9   4   1     1118.33     1250.30     44.34 o 
  10   4   1     1352.41     1557.35     52.84 o 
  11   4   1     1379.79     1407.68     48.39 o 
  12   4   1     1038.50      924.30     58.43 o 
  13   4   1       14.62       41.73     51.65 o 
  14   4   1        0.87      -47.61     50.67 o 
  15   4   1     1300.64     1329.67     96.59 o 
 -15   5   1      865.79      860.28     85.58 o 
 -14   5   1      178.23       42.62     56.80 o 
 -13   5   1      136.05      116.18     41.15 o 
 -12   5   1     2588.93     2565.92     79.80 o 
 -11   5   1      737.72      781.03     51.25 o 
 -10   5   1       63.00       50.87     28.53 o 
  -9   5   1      197.37      280.33     31.92 o 
  -8   5   1      390.87      419.51     34.40 o 
  -7   5   1     4635.98     4599.39     96.88 o 
  -6   5   1    17058.11    16405.88    255.00 o 
  -5   5   1     4166.96     4762.38     92.19 o 
  -4   5   1     3814.55     3763.22     84.69 o 
  -3   5   1    14925.69    16216.65    224.27 o 
  -2   5   1     9696.35    10819.09    154.29 o 
  -1   5   1       41.70       31.46     12.30 o 
   0   5   1       12.13        2.67      9.77 o 
   2   5   1        4.67       19.50     18.03 o 
   3   5   1    13671.52    13446.02    206.60 o 
   4   5   1       40.54       22.37     24.53 o 
   5   5   1    10192.11    11979.07    253.97 o 
   6   5   1      558.46      443.68     26.91 o 
   7   5   1      517.10      521.32     27.75 o 
   8   5   1      199.91      163.93     25.97 o 
   9   5   1       74.19       81.92     24.36 o 
  10   5   1     3350.52     3338.31     77.82 o 
  11   5   1     1324.65     1406.49     49.94 o 
  12   5   1      345.19      326.96     43.22 o 
  13   5   1     1501.69     1231.22     89.09 o 
  14   5   1       61.05       24.00     56.39 o 
  15   5   1      221.57      188.14     65.75 o 
 -15   6   1      480.59      530.51     79.33 o 
 -14   6   1       35.71       33.09     57.34 o 
 -13   6   1      644.45      640.40     58.46 o 
 -12   6   1     1307.95     1307.89     67.47 o 
 -11   6   1      132.82      114.74     32.01 o 
 -10   6   1     4086.10     4087.50     91.14 o 
  -9   6   1     2575.43     2446.54     79.72 o 
  -8   6   1     7591.58     7809.70    157.71 o 
  -7   6   1     3624.34     3330.71    112.19 o 
  -6   6   1     4789.61     4674.78     96.29 o 
  -5   6   1     2671.70     2766.32     99.03 o 
  -4   6   1     3122.72     2916.95     60.06 o 
  -3   6   1     8516.27     8394.76    127.64 o 
  -2   6   1     3206.24     2997.38     57.49 o 
  -1   6   1     2070.16     1737.22     39.66 o 
   0   6   1      859.14      806.49     26.12 o 
   1   6   1     5166.99     5287.58     91.95 o 
   2   6   1        5.27       63.95     20.89 o 
   3   6   1     5338.84     6278.46    137.53 o 
   4   6   1      119.73      108.77     22.53 o 
   5   6   1      339.01      289.55     27.17 o 
   6   6   1     2781.19     3079.54     73.35 o 
   7   6   1      243.44      265.71     24.39 o 
   8   6   1     9815.88     9878.71    157.91 o 
   9   6   1      818.04      970.53     42.77 o 
  10   6   1     3734.68     4003.46     88.86 o 
  11   6   1       22.98      -12.96     28.06 o 
  12   6   1       12.01      -17.06     39.52 o 
  13   6   1        1.65      -17.84     48.90 o 
  14   6   1      141.44       42.12     59.54 o 
  15   6   1      182.34       99.14     66.23 o 
 -15   7   1     1121.31     1074.94     98.47 o 
 -14   7   1       87.97       22.30     60.53 o 
 -13   7   1     1864.37     2046.48    128.00 o 
 -12   7   1        4.44      -15.19     52.09 o 
 -11   7   1      836.96      929.05     50.12 o 
 -10   7   1       52.76       54.71     31.37 o 
  -9   7   1      225.31      251.15     41.23 o 
  -8   7   1      550.61      610.76     45.84 o 
  -7   7   1     1952.65     1967.91     62.89 o 
  -6   7   1      544.66      430.94     34.05 o 
  -5   7   1     1915.01     1854.22     49.82 o 
  -4   7   1     2435.89     2241.40     63.57 o 
  -3   7   1     3353.16     2865.45     59.71 o 
  -2   7   1      821.78     1162.54     35.65 o 
  -1   7   1      173.27      139.16     15.56 o 
   0   7   1      168.56      146.67     16.87 o 
   1   7   1    22420.89    20552.04    303.74 o 
   2   7   1      118.54       79.10     23.33 o 
   3   7   1    15290.53    13864.53    238.50 o 
   4   7   1      111.98      146.95     27.96 o 
   5   7   1    30640.19    33647.01    494.10 o 
   6   7   1      702.41      916.08     42.41 o 
   7   7   1     1987.74     1981.18     78.19 o 
   8   7   1      375.43      287.07     30.56 o 
   9   7   1      100.64       85.49     28.02 o 
  10   7   1      179.23      154.26     31.96 o 
  11   7   1     3446.27     3737.81     89.84 o 
  12   7   1       69.85      103.93     45.39 o 
  13   7   1     1592.09     1630.30     93.44 o 
  14   7   1      221.97      168.88     58.03 o 
 -14   8   1       63.61       61.23     64.75 o 
 -13   8   1       72.87       74.81     53.45 o 
 -12   8   1      571.35      553.65     53.15 o 
 -11   8   1      340.52      351.54     41.69 o 
 -10   8   1     8994.09     9444.18    196.56 o 
  -9   8   1      983.05      879.96     55.74 o 
  -8   8   1     3067.44     3022.74     91.28 o 
  -7   8   1      680.35      667.83     47.42 o 
  -6   8   1      669.93      655.46     42.15 o 
  -5   8   1      112.16      185.94     23.68 o 
  -4   8   1       55.77       75.01     22.71 o 
  -3   8   1      444.54      281.03     25.10 o 
  -2   8   1    14230.32    15199.63    215.60 o 
  -1   8   1     9897.82     9152.12    151.53 o 
   0   8   1       16.61       50.37     18.37 o 
   1   8   1     1263.93     1303.50     37.02 o 
   2   8   1        7.92      -22.17     22.17 o 
   3   8   1      948.51     1030.04     46.19 o 
   4   8   1     1859.19     1922.94     63.35 o 
   5   8   1      353.88      316.93     35.69 o 
   6   8   1     4431.75     4489.61     99.43 o 
   7   8   1      626.84      494.55     58.54 o 
   8   8   1     8008.98     7785.60    146.47 o 
   9   8   1      103.92       62.37     29.68 o 
  10   8   1     2366.10     2173.20     94.78 o 
  11   8   1       16.55       24.61     34.33 o 
  12   8   1       42.39        5.26     42.58 o 
  13   8   1       37.81       36.68     54.45 o 
  14   8   1      435.35      530.01     74.13 o 
 -14   9   1      208.35       90.48     70.97 o 
 -13   9   1     2691.15     2745.00    119.10 o 
 -12   9   1      105.42       94.26     49.53 o 
 -11   9   1      362.09      386.84     44.24 o 
 -10   9   1      344.81      361.38     62.60 o 
  -9   9   1      831.34      830.08     58.12 o 
  -8   9   1       88.40      103.04     37.52 o 
  -7   9   1      451.13      322.54     33.71 o 
  -6   9   1     1538.21     1517.91     48.97 o 
  -5   9   1     3870.08     3372.91     73.16 o 
  -4   9   1     1178.37     1037.48     60.05 o 
  -3   9   1     2048.03     1896.22     54.18 o 
  -2   9   1      145.46      314.88     24.87 o 
  -1   9   1       22.98       25.07     25.52 o 
   0   9   1       88.44      105.12     20.56 o 
   1   9   1    10615.49    10211.70    156.09 o 
   2   9   1     2812.96     3167.71    121.65 o 
   3   9   1     8313.25     8407.04    165.02 o 
   4   9   1      159.01      139.67     32.17 o 
   5   9   1     4886.71     4970.96    116.11 o 
   6   9   1     2260.87     2358.26     78.48 o 
   7   9   1     1042.92      993.67     54.84 o 
   8   9   1     1767.12     1711.49     79.67 o 
   9   9   1      652.34      691.54     49.05 o 
  10   9   1       19.18      -26.95     30.16 o 
  11   9   1      859.15      944.79     60.16 o 
  12   9   1       53.28       64.11     49.75 o 
  13   9   1      853.56      730.41     78.72 o 
  14   9   1        2.55      -35.92     79.41 o 
 -13  10   1       26.02      -31.78     51.75 o 
 -12  10   1      609.46      504.43     64.19 o 
 -11  10   1        9.15      -12.29     46.03 o 
 -10  10   1     2253.58     2148.68     87.37 o 
  -9  10   1      350.28      337.87     49.92 o 
  -8  10   1     4526.31     4611.90    125.89 o 
  -7  10   1      668.37      651.43     39.77 o 
  -6  10   1     1229.54     1202.36     47.91 o 
  -5  10   1      164.47      167.41     27.53 o 
  -4  10   1     3907.26     4416.86     93.91 o 
  -3  10   1      701.49      690.57     36.05 o 
  -2  10   1     4987.51     5307.13    120.35 o 
  -1  10   1     2301.40     1926.26     71.10 o 
   0  10   1       21.99       -7.14     23.18 o 
   1  10   1      313.73      408.31     33.76 o 
   2  10   1      248.21      194.16     34.02 o 
   3  10   1      249.88      269.39     36.26 o 
   4  10   1      546.10      713.83     47.85 o 
   5  10   1        0.50       -1.11     32.01 o 
   6  10   1      971.55     1145.69     61.68 o 
   7  10   1      872.30      852.44     55.77 o 
   8  10   1     2410.31     2420.84     75.30 o 
   9  10   1       33.72      -21.96     30.34 o 
  10  10   1      225.21      180.75     36.55 o 
  11  10   1       14.74      -44.06     44.06 o 
  12  10   1       49.41      -47.66     51.40 o 
  13  10   1        2.73       26.53     58.79 o 
 -13  11   1     1214.20     1225.04     96.92 o 
 -12  11   1      333.33      321.03     63.21 o 
 -11  11   1      297.94      314.54     58.04 o 
 -10  11   1        0.64       -6.96     61.49 o 
  -9  11   1      295.84      305.22     39.71 o 
  -8  11   1      468.73      420.25     47.20 o 
  -7  11   1      682.14      770.02     53.00 o 
  -6  11   1      504.17      427.71     34.43 o 
  -5  11   1     2874.55     2684.44     93.81 o 
  -4  11   1      181.07      221.42     28.95 o 
  -3  11   1      505.07      369.07     40.89 o 
  -2  11   1       54.99        7.92     30.84 o 
  -1  11   1       95.05       86.62     32.11 o 
   0  11   1        2.30       -9.11     24.86 o 
   1  11   1     1072.87     1090.95     50.40 o 
   2  11   1       72.26      116.11     28.11 o 
   3  11   1     4488.95     4527.85    161.20 o 
   4  11   1       99.62       63.78     34.69 o 
   5  11   1     1041.95     1212.26     62.26 o 
   6  11   1     1443.40     1316.77     74.93 o 
   7  11   1      188.85       71.09     41.19 o 
   8  11   1       86.86       71.62     41.57 o 
   9  11   1      121.97      103.77     36.47 o 
  10  11   1      237.93      225.08     56.87 o 
  11  11   1      782.69      814.67     71.19 o 
  12  11   1      238.98      204.53     66.20 o 
 -12  12   1        6.50      -51.80     51.80 o 
 -11  12   1      565.92      424.08     70.04 o 
 -10  12   1      978.88      853.29     68.13 o 
  -9  12   1      879.34      929.17     68.78 o 
  -8  12   1     1303.66     1418.08     75.69 o 
  -7  12   1      264.78      207.29     30.69 o 
  -6  12   1        4.28        2.88     30.91 o 
  -5  12   1       31.47       34.80     38.53 o 
  -4  12   1      319.71      387.18     47.21 o 
  -3  12   1        5.28      -13.24     34.47 o 
  -2  12   1      357.45      388.54     44.25 o 
  -1  12   1      501.02      542.96     40.39 o 
   0  12   1      222.53      270.44     34.65 o 
   1  12   1      302.96      353.05     28.40 o 
   2  12   1     3222.75     3302.90     86.33 o 
   3  12   1      243.28      304.40     49.10 o 
   4  12   1       25.30      -34.20     35.49 o 
   5  12   1      631.59      614.41     66.06 o 
   6  12   1     3186.33     3248.33    103.14 o 
   7  12   1       32.56       34.04     41.03 o 
   8  12   1      275.76      350.81     53.15 o 
   9  12   1      140.26       46.98     47.07 o 
  10  12   1      323.30      421.87     85.26 o 
  11  12   1      175.69      185.23     55.61 o 
  12  12   1        5.40       64.18     63.75 o 
 -11  13   1       58.24       64.99     62.99 o 
 -10  13   1      173.00      142.56     60.82 o 
  -9  13   1      131.70      122.24     50.74 o 
  -8  13   1      618.27      620.18     63.26 o 
  -7  13   1      258.93      191.59     49.86 o 
  -6  13   1      538.11      617.19     57.83 o 
  -5  13   1       43.92       -4.24     39.72 o 
  -4  13   1     2999.04     3064.85    100.73 o 
  -3  13   1      478.19      476.10     52.53 o 
  -2  13   1      248.63      284.31     44.65 o 
  -1  13   1       86.63       52.63     33.22 o 
   0  13   1      487.46      529.61     43.69 o 
   1  13   1      363.30      303.94     49.88 o 
   2  13   1     1592.26     1616.07     61.88 o 
   3  13   1     3008.70     3056.30    117.07 o 
   4  13   1      258.28      231.64     46.97 o 
   5  13   1      118.25      106.59     43.78 o 
   6  13   1      591.93      618.01     58.56 o 
   7  13   1      768.79      701.40     62.05 o 
   8  13   1      284.70      234.36     51.67 o 
   9  13   1      318.31      274.61     63.89 o 
  10  13   1        4.33       -9.73     51.07 o 
  11  13   1      580.93      614.01     79.97 o 
 -10  14   1      315.26      501.09     75.44 o 
  -9  14   1        1.54       51.23     50.83 o 
  -8  14   1      175.89      191.66     53.81 o 
  -7  14   1      329.63      439.31     60.21 o 
  -6  14   1      855.34      760.45     64.35 o 
  -5  14   1       76.16       25.10     42.86 o 
  -4  14   1      866.74      880.56     64.26 o 
  -3  14   1     1162.65     1073.48     67.58 o 
  -2  14   1      179.02      218.96     40.22 o 
  -1  14   1     2110.13     2366.80     79.21 o 
   0  14   1      475.35      437.16     44.33 o 
   1  14   1     1126.16     1169.71     57.93 o 
   2  14   1       38.13      -30.35     32.46 o 
   3  14   1       47.18       81.04     37.87 o 
   4  14   1      391.70      310.91     41.49 o 
   5  14   1      137.44      120.10     47.93 o 
   6  14   1      575.48      728.74     63.97 o 
   7  14   1      207.46      185.32     51.58 o 
   8  14   1     1041.39     1098.63     85.81 o 
   9  14   1      654.78      527.35     76.03 o 
  10  14   1        1.04       22.83     55.20 o 
  -9  15   1       68.97       -2.38     63.51 o 
  -8  15   1      455.34      529.19     66.66 o 
  -7  15   1      728.86      659.52     68.40 o 
  -6  15   1     1271.18     1309.82     78.97 o 
  -5  15   1      151.26      157.92     51.69 o 
  -4  15   1     1238.31     1326.37     83.54 o 
  -3  15   1      871.25      977.15     59.69 o 
  -2  15   1      298.88      231.12     43.67 o 
  -1  15   1        9.67       95.04     38.71 o 
   0  15   1        0.21      -38.41     38.41 o 
   1  15   1      239.96      243.39     43.55 o 
   2  15   1      535.93      509.97     48.48 o 
   3  15   1      516.09      545.91     49.42 o 
   4  15   1     1712.99     1630.45     79.57 o 
   5  15   1      524.26      583.50     62.35 o 
   6  15   1      154.27      105.27     51.57 o 
   7  15   1      378.17      433.48     61.95 o 
   8  15   1        3.96        2.79     57.71 o 
  -7  16   1       20.02       51.76     54.01 o 
  -6  16   1       76.39       63.51     53.97 o 
  -5  16   1      224.82      188.63     61.25 o 
  -4  16   1       67.04       99.81     42.82 o 
  -3  16   1      474.16      526.10     57.19 o 
  -2  16   1       70.04      106.31     42.78 o 
  -1  16   1     1292.48     1431.30     79.90 o 
   0  16   1      144.33       78.35     41.72 o 
   1  16   1     1713.30     1787.57     75.53 o 
   2  16   1      311.39      285.43     45.33 o 
   3  16   1      414.50      424.05     49.60 o 
   4  16   1       83.32        2.66     48.87 o 
   5  16   1       43.69       58.86     51.48 o 
   6  16   1      208.75      224.36     58.72 o 
   7  16   1       74.71       14.81     59.07 o 
  -5  17   1       72.03      170.83     55.83 o 
  -4  17   1      574.60      654.82     68.16 o 
  -3  17   1       51.93      101.28     45.26 o 
  -2  17   1      395.46      419.37     53.56 o 
  -1  17   1       50.66       58.80     43.53 o 
   0  17   1      205.14      202.66     47.09 o 
   1  17   1     1169.56     1218.94     67.74 o 
   2  17   1        4.55      -47.65     47.65 o 
   3  17   1        0.87      -47.31     48.25 o 
   4  17   1      535.63      628.30     70.32 o 
   5  17   1       70.61      -17.29     51.21 o 
  -1  18   1      923.50      931.87     82.70 o 
   0  18   1        3.98       23.95     51.46 o 
   1  18   1      865.87      967.15    100.69 o 
 -16   0   2      175.76      404.82    134.67 o 
 -14   0   2      253.59      229.41     50.40 o 
 -12   0   2     9295.14     9898.91    240.27 o 
 -10   0   2     2842.57     2892.44     97.38 o 
  -8   0   2     1012.30     1422.36     53.08 o 
  -6   0   2     6023.16     6384.46    131.03 o 
  -4   0   2    17948.38    20665.31    417.01 o 
  -2   0   2      941.41     1594.29     38.46 o 
   0   0   2    35466.93    34349.33    686.60 o 
   2   0   2      366.16      334.40     18.30 o 
   4   0   2    21304.74    24383.63    347.38 o 
   6   0   2     1279.05     1609.10     42.74 o 
   8   0   2     1893.86     1792.59     55.76 o 
  10   0   2     3691.66     3612.18    111.89 o 
  12   0   2       59.35        2.58     51.43 o 
  14   0   2     1957.38     2015.21    123.55 o 
 -16   1   2       50.29       81.72     79.46 o 
 -15   1   2      545.18      579.35     66.36 o 
 -14   1   2      121.10       71.20     31.64 o 
 -13   1   2       65.68       53.95     28.53 o 
 -12   1   2        3.34       30.96     39.16 o 
 -11   1   2      482.86      479.47     33.26 o 
 -10   1   2      519.17      463.39     32.90 o 
  -9   1   2    19764.33    20779.69    271.33 o 
  -8   1   2     1044.57      917.53     30.34 o 
  -7   1   2    18266.17    17322.65    211.60 o 
  -6   1   2     2120.66     2525.94     47.14 o 
  -5   1   2    22843.46    23343.37    335.03 o 
  -4   1   2       33.14       59.43     16.50 o 
  -3   1   2     3805.92     3236.74     70.18 o 
  -2   1   2        2.17        3.51      5.19 o 
  -1   1   2     4371.75     3798.29     45.08 o 
   0   1   2     2363.83     2730.68     73.57 o 
   1   1   2      142.79       52.30      5.17 o 
   2   1   2      783.35     1403.25     18.59 o 
   3   1   2     2672.44     2418.37     30.35 o 
   4   1   2     2485.01     2429.87     37.62 o 
   5   1   2     1182.92     1780.49     32.19 o 
   6   1   2      952.02      832.44     23.79 o 
   7   1   2     6413.45     7009.97     84.93 o 
   8   1   2       66.45       44.96     16.05 o 
   9   1   2     5574.14     5281.11    113.59 o 
  10   1   2       69.54      126.14     26.44 o 
  11   1   2     4415.08     4378.81     92.23 o 
  12   1   2       86.52       50.74     34.70 o 
  13   1   2      523.60      465.44     49.97 o 
  14   1   2      170.90      111.19     43.70 o 
  15   1   2       21.65      -40.62     40.62 o 
 -16   2   2      316.52      295.92     90.67 o 
 -15   2   2       30.64      -11.94     48.36 o 
 -14   2   2      932.69      923.89     66.02 o 
 -13   2   2       91.46       36.53     29.48 o 
 -12   2   2     2845.38     2785.33     72.74 o 
 -11   2   2     1193.89     1245.00     46.40 o 
 -10   2   2     1327.34     1311.09     50.39 o 
  -9   2   2     1871.79     1822.91     43.24 o 
  -8   2   2     2418.70     3046.30     55.63 o 
  -7   2   2     4434.24     4463.99     84.05 o 
  -6   2   2      244.00      179.62     17.17 o 
  -5   2   2      203.79      362.44     46.71 o 
  -4   2   2      376.03      427.44     23.99 o 
  -3   2   2     1224.99     1521.20     39.55 o 
  -2   2   2    38605.35    32859.54    504.46 o 
  -1   2   2    10962.14    10639.34    126.21 o 
   0   2   2    50053.03    50581.75    512.68 o 
   1   2   2       20.03       14.92      6.42 o 
   2   2   2    17697.15    19560.59    196.41 o 
   4   2   2     2626.59     2673.15     39.05 o 
   5   2   2      422.08      366.55     16.43 o 
   6   2   2     9566.92     9426.45    111.01 o 
   7   2   2     3985.44     3486.40     55.69 o 
   8   2   2      513.98      515.25     24.71 o 
   9   2   2      180.87      199.73     21.47 o 
  10   2   2       36.48        4.16     21.31 o 
  11   2   2      150.66      117.27     27.64 o 
  12   2   2        5.79       14.71     30.04 o 
  13   2   2       38.50       13.65     35.76 o 
  14   2   2     3924.18     4047.20    135.09 o 
  15   2   2      153.26      159.41     48.44 o 
 -16   3   2      130.06      152.94     61.03 o 
 -15   3   2       55.75       26.05     51.82 o 
 -14   3   2      425.63      393.42     48.75 o 
 -13   3   2      458.58      371.87     46.81 o 
 -12   3   2      267.87      317.63     42.06 o 
 -11   3   2        1.44       26.70     29.08 o 
 -10   3   2      407.18      337.92     31.34 o 
  -9   3   2     2256.87     2422.09     54.31 o 
  -8   3   2      147.94      246.73     22.75 o 
  -7   3   2    24828.63    23780.74    348.12 o 
  -6   3   2     5845.06     7293.80    113.43 o 
  -5   3   2    17903.12    17580.69    241.07 o 
  -4   3   2     3016.40     2736.75     58.13 o 
  -3   3   2      431.98      248.35     18.16 o 
  -2   3   2      278.36      299.46     17.73 o 
   0   3   2    15689.46    15874.84    176.64 o 
   1   3   2        3.17       16.99      8.31 o 
   2   3   2       17.34       45.93      8.22 o 
   3   3   2     2685.89     2416.96     35.21 o 
   4   3   2     4128.30     4607.59     62.55 o 
   5   3   2     6538.01     6622.02     90.56 o 
   6   3   2       13.51      -13.07     13.07 o 
   7   3   2       43.49       20.62     14.56 o 
   8   3   2     3066.08     3317.78     57.15 o 
   9   3   2     8476.46     8472.69    127.25 o 
  10   3   2     1554.52     1675.20     47.88 o 
  11   3   2     2032.79     2098.59     59.57 o 
  12   3   2      279.12      226.00     36.76 o 
  13   3   2        4.13       14.91     38.65 o 
  14   3   2     1101.97     1128.25     98.97 o 
  15   3   2        2.92      -54.63     54.63 o 
 -16   4   2       57.30       95.76     62.15 o 
 -15   4   2        1.13       59.81     56.45 o 
 -14   4   2       18.99      -39.82     39.82 o 
 -13   4   2      256.95      234.11     44.31 o 
 -12   4   2      533.85      622.15     45.87 o 
 -11   4   2     3763.44     3924.22     94.57 o 
 -10   4   2     4820.22     5344.86    110.00 o 
  -9   4   2     2911.65     3063.30     70.17 o 
  -8   4   2      113.67       73.80     19.01 o 
  -7   4   2      131.66      158.48     19.53 o 
  -6   4   2     1332.21     1545.18     45.54 o 
  -5   4   2     4645.25     4791.16     90.74 o 
  -4   4   2      338.73      277.95     26.22 o 
  -3   4   2      721.09      562.25     25.45 o 
  -2   4   2      837.49      422.69     24.76 o 
  -1   4   2      302.93      335.28     18.25 o 
   0   4   2    21053.67    17746.29    237.00 o 
   1   4   2       43.43       53.54      8.62 o 
   2   4   2     9958.14     9354.41    144.06 o 
   3   4   2     2239.43     2148.68     38.62 o 
   4   4   2     3487.06     3524.98     55.76 o 
   5   4   2    12626.43    13094.27    164.90 o 
   6   4   2     2234.63     2384.52     58.63 o 
   7   4   2      891.68      707.95     29.03 o 
   8   4   2      948.32      854.48     33.79 o 
   9   4   2      682.40      615.53     33.94 o 
  10   4   2        0.64      -12.80     21.67 o 
  11   4   2      658.48      663.03     39.67 o 
  12   4   2       86.31      131.40     59.06 o 
  13   4   2      527.41      540.60     60.52 o 
  14   4   2     1375.74     1399.37     94.28 o 
  15   4   2        1.16       26.38     57.29 o 
 -16   5   2      754.99      610.83     82.67 o 
 -15   5   2        9.12       15.84     80.19 o 
 -14   5   2      414.06      511.62     77.66 o 
 -13   5   2      824.10      720.55     52.67 o 
 -12   5   2       33.80       37.37     38.40 o 
 -11   5   2        3.13      -32.52     32.54 o 
 -10   5   2       35.40      -12.70     28.11 o 
  -9   5   2      167.97      204.53     28.00 o 
  -8   5   2      585.43      656.72     32.06 o 
  -7   5   2     4494.48     3971.77     77.03 o 
  -6   5   2     3351.83     3788.28     81.79 o 
  -5   5   2    13122.62    13344.58    210.60 o 
  -4   5   2      990.98      958.02     35.48 o 
  -3   5   2     1256.74     1341.87     35.89 o 
  -2   5   2      551.31      612.57     26.56 o 
  -1   5   2    12062.64    11740.29    153.51 o 
   0   5   2     1242.00      947.45     27.01 o 
   1   5   2       51.22      -10.80     10.86 o 
   2   5   2     9134.29     8930.53    156.09 o 
   3   5   2     3149.87     3133.65     70.77 o 
   4   5   2    10225.62    10452.97    164.52 o 
   5   5   2      222.52       93.26     16.79 o 
   6   5   2      239.78      332.54     22.45 o 
   7   5   2      814.25      974.09     34.55 o 
   8   5   2       58.65       62.14     21.89 o 
   9   5   2     2170.54     2155.83     71.21 o 
  10   5   2      497.86      429.91     37.67 o 
  11   5   2     2068.04     2125.22     58.94 o 
  12   5   2     1238.82     1351.27     77.69 o 
  13   5   2        1.50      -44.15     44.15 o 
  14   5   2      270.19      340.76     61.90 o 
  15   5   2        2.90       18.35     59.04 o 
 -15   6   2        0.85      -69.91     69.91 o 
 -14   6   2        3.97      -27.66     44.52 o 
 -13   6   2      247.35      161.85     46.30 o 
 -12   6   2     2297.24     2402.03     86.96 o 
 -11   6   2     2358.73     2366.28     83.19 o 
 -10   6   2      297.72      278.97     46.32 o 
  -9   6   2     4052.96     3871.39    103.53 o 
  -8   6   2       97.95      117.88     38.16 o 
  -7   6   2     3196.70     3275.48     80.01 o 
  -6   6   2     5929.04     6268.40    118.98 o 
  -5   6   2    11119.33    11235.73    184.04 o 
  -4   6   2      212.39      214.86     24.41 o 
  -3   6   2     9570.79     9191.73    138.26 o 
  -2   6   2      267.11      305.80     18.68 o 
  -1   6   2     1491.37     1128.71     32.33 o 
   0   6   2     1621.66     1126.10     34.38 o 
   1   6   2       10.11       16.12     15.26 o 
   2   6   2     1628.88     1392.07     46.33 o 
   3   6   2      919.91      754.07     39.99 o 
   4   6   2     3183.56     3326.71     78.68 o 
   5   6   2    12649.74    13075.64    205.08 o 
   6   6   2     3719.78     3717.18     69.73 o 
   7   6   2     3989.55     3567.11     73.43 o 
   8   6   2      110.54       89.95     23.69 o 
   9   6   2     4866.32     4895.97     96.78 o 
  10   6   2      661.94      663.98     39.18 o 
  11   6   2      296.68      271.03     38.85 o 
  12   6   2      396.12      339.80     58.13 o 
  13   6   2      187.16      233.16     58.21 o 
  14   6   2      263.83      258.60     63.36 o 
  15   6   2      108.90      161.68     83.97 o 
 -15   7   2        6.61       49.13     64.65 o 
 -14   7   2     1468.61     1705.78     95.85 o 
 -13   7   2      863.20      753.48     63.97 o 
 -12   7   2      216.22      285.81     57.80 o 
 -11   7   2      405.91      370.95     59.80 o 
 -10   7   2      387.31      347.20     46.38 o 
  -9   7   2      105.56      111.96     37.37 o 
  -8   7   2      356.72      440.95     58.32 o 
  -7   7   2     4272.45     4173.33     95.49 o 
  -6   7   2     3930.07     3985.35     89.82 o 
  -5   7   2     3056.24     3061.43     66.29 o 
  -4   7   2     1897.91     2203.54     52.86 o 
  -3   7   2       90.44      106.75     19.18 o 
  -2   7   2      237.73      250.56     18.83 o 
  -1   7   2       18.09       74.32     18.50 o 
   0   7   2    17903.51    16489.31    227.93 o 
   1   7   2       15.34      -11.89     11.89 o 
   2   7   2    25186.69    25133.27    405.54 o 
   3   7   2      119.51      113.80     25.47 o 
   4   7   2     3871.75     3441.03     91.16 o 
   5   7   2     2006.00     2416.96     69.60 o 
   6   7   2     1565.43     1437.36     51.87 o 
   7   7   2      648.15      676.58     34.12 o 
   8   7   2      565.90      532.34     36.09 o 
   9   7   2      669.39      704.91     39.45 o 
  10   7   2      528.47      448.84     37.04 o 
  11   7   2       61.57       43.12     31.47 o 
  12   7   2     3172.30     3252.91    141.61 o 
  13   7   2      188.36      194.23     57.87 o 
  14   7   2       67.79       80.26     57.17 o 
 -15   8   2      102.84      -29.11     76.11 o 
 -14   8   2       15.57       62.98     56.91 o 
 -13   8   2       28.36      -50.85     50.85 o 
 -12   8   2      142.06      111.66     46.57 o 
 -11   8   2     1969.60     2058.94     85.47 o 
 -10   8   2        9.52      -19.02     42.21 o 
  -9   8   2     2586.94     2555.50     88.25 o 
  -8   8   2       36.91       31.09     35.23 o 
  -7   8   2      627.85      493.46     44.06 o 
  -6   8   2      759.39      871.29     38.49 o 
  -5   8   2       71.31      153.38     23.27 o 
  -4   8   2      496.95      430.86     27.75 o 
  -3   8   2    28316.21    28715.48    391.06 o 
  -2   8   2      113.61      137.04     23.54 o 
  -1   8   2     5040.58     4605.28     98.49 o 
   0   8   2     3141.68     3023.08     60.09 o 
   1   8   2        0.01       11.89     14.71 o 
   2   8   2     3555.47     3570.96     87.27 o 
   3   8   2     4226.29     3829.65    103.48 o 
   4   8   2      738.36      709.63     41.88 o 
   5   8   2     4887.69     4773.61    109.55 o 
   6   8   2       71.34       56.19     23.87 o 
   7   8   2     5888.81     5523.18    150.65 o 
   8   8   2       40.31       -9.71     23.68 o 
   9   8   2     2392.12     2335.45     66.60 o 
  10   8   2      686.06      623.84     47.25 o 
  11   8   2       11.74       18.92     35.42 o 
  12   8   2      481.36      469.27     64.67 o 
  13   8   2     1098.35     1276.85     91.54 o 
  14   8   2      470.33      324.60     67.81 o 
 -14   9   2     1568.72     1837.14    143.78 o 
 -13   9   2      112.37       57.60     55.57 o 
 -12   9   2     1420.51     1573.79     79.67 o 
 -11   9   2      121.27      115.67     48.22 o 
 -10   9   2     1278.15     1168.94     67.73 o 
  -9   9   2       40.67       -8.48     39.61 o 
  -8   9   2      683.72      763.66     54.54 o 
  -7   9   2       27.27       33.72     28.21 o 
  -6   9   2      563.51      597.50     35.59 o 
  -5   9   2      872.32      847.37     46.01 o 
  -4   9   2      128.46      104.67     22.60 o 
  -3   9   2      946.06     1088.13     42.72 o 
  -2   9   2        6.89       54.39     29.34 o 
  -1   9   2        5.25       24.48     20.60 o 
   0   9   2     6462.34     6118.09    111.05 o 
   1   9   2      128.42      176.29     18.62 o 
   2   9   2    11106.88    10337.89    173.25 o 
   3   9   2       13.27      -23.27     26.06 o 
   4   9   2     6762.30     6189.16    132.97 o 
   5   9   2     1256.50     1122.54     54.17 o 
   6   9   2      245.06      164.69     38.34 o 
   7   9   2      507.65      505.89     43.71 o 
   8   9   2       78.46       32.37     27.01 o 
   9   9   2      373.81      313.83     35.13 o 
  10   9   2      375.07      424.01     49.68 o 
  11   9   2        0.14       15.43     42.81 o 
  12   9   2      531.80      522.92     92.48 o 
  13   9   2       26.87      128.89     59.91 o 
 -13  10   2        5.17      -13.92     55.28 o 
 -12  10   2       24.40      -16.45     51.52 o 
 -11  10   2     2180.57     2095.61     90.51 o 
 -10  10   2        8.06       42.25     44.93 o 
  -9  10   2     4178.52     4283.20    105.02 o 
  -8  10   2      155.49      131.74     40.43 o 
  -7  10   2       21.73        6.72     28.33 o 
  -6  10   2        0.57        3.60     26.12 o 
  -5  10   2      962.30      974.19     45.12 o 
  -4  10   2      782.92      670.09     38.12 o 
  -3  10   2     9093.84     9187.67    160.84 o 
  -2  10   2     1300.76     1326.49     52.61 o 
  -1  10   2     2624.86     2667.05     78.55 o 
   0  10   2      916.41     1029.91     46.51 o 
   1  10   2       32.56       37.13     20.40 o 
   2  10   2     1360.17     1410.71     53.45 o 
   3  10   2        3.50        1.41     29.12 o 
   4  10   2        0.96      -10.19     30.44 o 
   5  10   2     1306.23     1132.40     56.91 o 
   6  10   2        1.06      -31.50     31.50 o 
   7  10   2     4683.16     5243.43    132.32 o 
   8  10   2      333.86      321.40     34.92 o 
   9  10   2     1048.83     1013.96     49.02 o 
  10  10   2       50.03       64.13     44.58 o 
  11  10   2       89.52      116.18     49.99 o 
  12  10   2        1.31      -52.87     52.87 o 
  13  10   2      505.27      535.89     76.71 o 
 -13  11   2       71.68       84.93     61.97 o 
 -12  11   2      262.99      410.22     81.31 o 
 -11  11   2        0.95       10.10     64.83 o 
 -10  11   2      143.17      149.47     41.49 o 
  -9  11   2      642.11      622.28     51.06 o 
  -8  11   2     1408.05     1510.56     60.80 o 
  -7  11   2      246.84      216.31     42.00 o 
  -6  11   2      578.99      628.39     41.40 o 
  -5  11   2      186.95      144.05     29.89 o 
  -4  11   2     1111.80     1172.64     48.39 o 
  -3  11   2      227.46      309.09     32.44 o 
  -2  11   2       46.21       87.31     32.07 o 
  -1  11   2       89.67       66.86     30.28 o 
   0  11   2     1251.17     1298.31     55.79 o 
   1  11   2       55.33        7.25     22.07 o 
   2  11   2     7732.22     7427.81    140.33 o 
   3  11   2       13.95       31.01     24.93 o 
   4  11   2     3972.08     3829.20    106.61 o 
   5  11   2     2178.35     1998.07     75.58 o 
   6  11   2       42.49       -7.75     36.63 o 
   7  11   2        1.68      -27.35     27.35 o 
   8  11   2       97.55       -0.33     39.82 o 
   9  11   2       91.22       95.02     47.93 o 
  10  11   2       57.25       19.91     45.35 o 
  11  11   2       50.85      -40.20     54.11 o 
  12  11   2      823.50      898.44     86.04 o 
 -12  12   2      226.25      136.79     66.06 o 
 -11  12   2      194.04      200.30     56.64 o 
 -10  12   2       76.50       58.99     48.79 o 
  -9  12   2     3778.98     4118.21    127.20 o 
  -8  12   2      209.77      175.69     36.95 o 
  -7  12   2      501.01      539.97     50.58 o 
  -6  12   2        0.17      -11.79     27.91 o 
  -5  12   2     1048.15     1065.37     49.56 o 
  -4  12   2      518.44      581.50     40.29 o 
  -3  12   2      749.47      661.08     64.88 o 
  -2  12   2      659.03      629.47     48.71 o 
  -1  12   2     1606.85     1720.09     94.13 o 
   0  12   2      128.29      171.19     32.73 o 
   1  12   2       37.11       24.71     20.83 o 
   2  12   2     1752.14     1873.27     67.14 o 
   3  12   2      263.00      277.89     37.56 o 
   4  12   2      463.23      447.47     36.84 o 
   5  12   2     2393.62     2330.71    105.93 o 
   6  12   2      262.13      263.27     65.95 o 
   7  12   2     1720.10     1845.42     80.64 o 
   8  12   2       15.09       20.85     42.82 o 
   9  12   2      602.17      626.99     62.71 o 
  10  12   2       20.26        9.59     46.97 o 
  11  12   2        4.45      -52.49     52.49 o 
 -11  13   2        0.04       52.83     58.99 o 
 -10  13   2       22.62       23.43     50.09 o 
  -9  13   2       32.63       40.85     48.19 o 
  -8  13   2     1736.16     1807.36     86.79 o 
  -7  13   2     1778.33     1710.34     81.77 o 
  -6  13   2       15.17       -9.28     34.64 o 
  -5  13   2     2070.45     2039.14    120.42 o 
  -4  13   2      422.83      489.12     51.50 o 
  -3  13   2        1.00       31.84     38.25 o 
  -2  13   2       57.40       -3.49     36.63 o 
  -1  13   2      667.95      651.73     46.15 o 
   0  13   2        5.14       -3.88     30.24 o 
   1  13   2        0.20       70.99     25.06 o 
   2  13   2     2030.99     2032.18     69.06 o 
   3  13   2     1093.42     1055.46     58.72 o 
   4  13   2     1563.21     1516.64     59.88 o 
   5  13   2      210.70      226.04     33.46 o 
   6  13   2        0.26        7.85     40.16 o 
   7  13   2       41.90        4.35     50.79 o 
   8  13   2       88.34       47.00     53.70 o 
   9  13   2        8.28        9.87     48.52 o 
  10  13   2      750.52      791.40     80.72 o 
 -10  14   2       15.52      -11.58     52.63 o 
  -9  14   2      988.93     1156.93    141.03 o 
  -8  14   2      211.35      174.87     54.51 o 
  -7  14   2      355.28      386.84     58.02 o 
  -6  14   2       58.28       48.90     47.47 o 
  -5  14   2      339.10      323.35     53.39 o 
  -4  14   2      144.52      141.72     46.81 o 
  -3  14   2     1148.88     1194.79     68.32 o 
  -2  14   2     2150.77     2470.41     90.11 o 
  -1  14   2       23.36       18.92     33.92 o 
   0  14   2     1267.10     1356.81     70.50 o 
   1  14   2       38.29        2.28     32.39 o 
   2  14   2        0.15       39.81     32.10 o 
   3  14   2       13.62      -12.55     37.66 o 
   4  14   2      549.05      523.87     46.71 o 
   5  14   2      354.34      389.93     38.98 o 
   6  14   2      274.79      203.31     55.26 o 
   7  14   2      625.84      729.23     66.79 o 
   8  14   2      525.31      593.20     73.97 o 
   9  14   2      252.75      411.08     65.05 o 
  -9  15   2      445.00      538.10     68.09 o 
  -8  15   2      431.29      359.63     62.30 o 
  -7  15   2     1661.12     1720.57     89.47 o 
  -6  15   2        2.54      -32.35     48.05 o 
  -5  15   2     1000.02     1065.67     72.73 o 
  -4  15   2      660.43      713.08     63.03 o 
  -3  15   2     1050.42     1019.59     71.88 o 
  -2  15   2        3.68       34.37     37.60 o 
  -1  15   2      580.56      599.99     61.70 o 
   0  15   2      532.64      510.09     49.03 o 
   1  15   2        0.03      -27.35     33.98 o 
   2  15   2      364.89      483.41     46.78 o 
   3  15   2        1.90      -28.02     33.32 o 
   4  15   2      553.51      603.14     62.23 o 
   5  15   2       45.00       -5.20     45.64 o 
   6  15   2       35.11       38.54     49.63 o 
   7  15   2       96.05       11.23     58.12 o 
   8  15   2       18.72       11.50     60.46 o 
  -7  16   2        0.72       47.17     54.86 o 
  -6  16   2       67.89        6.10     52.09 o 
  -5  16   2       82.88        4.46     53.08 o 
  -4  16   2      160.69      132.87     55.52 o 
  -3  16   2       30.00       38.27     40.52 o 
  -2  16   2      908.05      846.83     58.88 o 
  -1  16   2      277.44      376.91     49.05 o 
   0  16   2     1862.36     1962.38     77.86 o 
   1  16   2        8.24       -9.44     38.16 o 
   2  16   2       99.32       -1.41     48.48 o 
   3  16   2      212.01      118.75     51.09 o 
   4  16   2      172.62      148.69     52.56 o 
   5  16   2      743.46      745.94     69.37 o 
   6  16   2      332.57      284.36     85.15 o 
   7  16   2        3.31       38.64     58.60 o 
  -5  17   2      864.72      941.84     76.67 o 
  -4  17   2      110.84       42.66     45.63 o 
  -3  17   2       85.13      154.83     46.19 o 
  -2  17   2        2.82      -23.05     40.99 o 
  -1  17   2      674.85      630.25     71.60 o 
   0  17   2      420.08      475.43     62.20 o 
   1  17   2        1.46       -5.59     48.58 o 
   2  17   2        2.67      -49.15     49.15 o 
   3  17   2        9.76      -49.40     49.40 o 
   4  17   2       32.30      -28.81     50.78 o 
   0  18   2      527.32      334.80    137.56 o 
 -15   0   3      378.87      409.91     89.92 o 
 -13   0   3     8242.95     9015.03    227.30 o 
 -11   0   3    13449.06    14271.79    319.78 o 
  -9   0   3      568.18      557.69     38.29 o 
  -7   0   3     2438.46     3105.56     79.80 o 
  -5   0   3        2.05      -10.47     24.04 o 
  -3   0   3     2897.32     3706.46    111.39 o 
  -1   0   3     2289.60     3612.09     56.87 o 
   1   0   3      764.39      833.49     32.08 o 
   3   0   3     6135.66     6442.09    105.01 o 
   5   0   3    15855.56    15880.69    234.18 o 
   7   0   3     7562.34     8201.20    151.58 o 
   9   0   3     1036.00     1225.15     58.76 o 
  11   0   3     1578.57     1562.19     95.76 o 
  13   0   3      635.88      699.17    112.57 o 
  15   0   3     3606.75     3739.18    175.70 o 
 -16   1   3      678.22      622.30    168.49 o 
 -15   1   3       18.92       -8.32     39.10 o 
 -14   1   3      480.47      547.84     43.92 o 
 -13   1   3      300.72      268.70     52.54 o 
 -12   1   3       11.12       -3.90     24.85 o 
 -11   1   3      262.57      252.11     30.03 o 
 -10   1   3     7941.60     8009.49    129.82 o 
  -9   1   3        3.26       -9.69     16.04 o 
  -8   1   3    11621.69    10937.22    143.55 o 
  -7   1   3        5.91       53.96     15.13 o 
  -6   1   3    14898.79    14659.89    204.22 o 
  -5   1   3     1473.66     1418.93     50.80 o 
  -4   1   3     7703.60     8033.99    155.01 o 
  -3   1   3      261.37      377.68     16.33 o 
  -2   1   3     3297.52     2000.04     36.09 o 
  -1   1   3      643.72      730.55     15.08 o 
   0   1   3     3536.55     3379.32     36.58 o 
   1   1   3     4816.51     4673.56     51.59 o 
   2   1   3     1009.57      951.26     24.98 o 
   3   1   3     3661.26     4520.64     53.99 o 
   4   1   3      186.79      206.81     11.39 o 
   5   1   3      799.84      785.06     20.99 o 
   6   1   3     4484.59     4641.83     62.59 o 
   7   1   3     1123.66     1273.42     28.38 o 
   8   1   3     6207.44     5853.59     79.61 o 
   9   1   3      102.62       58.51     24.88 o 
  10   1   3    12119.97    12762.82    212.07 o 
  11   1   3       77.29       63.06     31.43 o 
  12   1   3      424.94      465.15     81.51 o 
  13   1   3        3.69       47.22     37.61 o 
  14   1   3        6.60        9.57     40.32 o 
  15   1   3       23.77      -23.11     46.03 o 
 -16   2   3       32.52       59.26     82.18 o 
 -15   2   3      116.31      158.03     44.26 o 
 -14   2   3       89.41       96.63     43.59 o 
 -13   2   3     3106.14     3268.66     97.12 o 
 -12   2   3      386.82      444.84     33.46 o 
 -11   2   3     5291.65     5110.19    105.65 o 
 -10   2   3     1043.49      913.51     43.35 o 
  -9   2   3      651.58      529.96     24.83 o 
  -8   2   3     1171.55      983.21     51.58 o 
  -7   2   3      642.47      762.73     39.19 o 
  -6   2   3      376.09      452.58     30.90 o 
  -5   2   3      269.67      299.13     25.34 o 
  -4   2   3        6.22       16.64     16.65 o 
  -3   2   3     5465.35     6054.61    109.13 o 
  -2   2   3      211.77      250.82     18.16 o 
  -1   2   3    41584.73    50977.61    542.19 o 
   0   2   3     7261.35     8530.40    102.81 o 
   1   2   3    25076.09    28872.73    272.86 o 
   2   2   3       48.15       22.50      8.48 o 
   3   2   3    30961.64    34377.30    374.09 o 
   4   2   3     1873.66     1732.64     27.83 o 
   5   2   3     2917.00     2879.98     42.71 o 
   6   2   3     6218.92     6128.46     78.18 o 
   7   2   3     2901.99     2767.31     58.32 o 
   8   2   3     2965.44     2876.15     51.34 o 
   9   2   3       94.29       98.53     20.52 o 
  10   2   3        2.14      -20.00     20.00 o 
  11   2   3      428.74      385.38     35.50 o 
  12   2   3      490.37      492.43     46.13 o 
  13   2   3     1369.05     1421.37     72.88 o 
  14   2   3      205.85      190.15     55.90 o 
  15   2   3     2273.18     2378.25     98.97 o 
 -16   3   3      183.24      188.71     84.63 o 
 -15   3   3      160.07      138.00     48.85 o 
 -14   3   3        0.95      -12.72     38.32 o 
 -13   3   3     1649.76     1687.86     71.98 o 
 -12   3   3      226.98      222.42     40.39 o 
 -11   3   3       34.12       -4.30     30.75 o 
 -10   3   3     1909.84     1858.30     62.13 o 
  -9   3   3      567.25      673.49     43.89 o 
  -8   3   3     8778.38     8553.36    184.58 o 
  -7   3   3     1010.39     1002.78     44.64 o 
  -6   3   3    26055.36    26607.50    426.45 o 
  -5   3   3     9309.80     9079.83    161.41 o 
  -4   3   3      404.37      543.48     29.12 o 
  -3   3   3        2.65        2.78     15.17 o 
  -2   3   3      616.14      273.13     17.28 o 
  -1   3   3    43262.29    47644.98    538.93 o 
   0   3   3    34294.74    40958.13    463.13 o 
   1   3   3     1306.28     1305.97     25.17 o 
   2   3   3     1439.02     1419.32     24.68 o 
   3   3   3     9980.57    10081.59    117.65 o 
   4   3   3     1127.54      998.24     21.96 o 
   5   3   3     4706.84     5114.08     66.26 o 
   6   3   3       81.39       19.74     12.25 o 
   7   3   3      205.26      248.43     24.08 o 
   8   3   3     9832.02    10240.09    139.07 o 
   9   3   3      998.84     1030.10     55.58 o 
  10   3   3    10596.14    10497.87    250.45 o 
  11   3   3       18.89       14.87     29.58 o 
  12   3   3       39.08       64.45     36.22 o 
  13   3   3      469.90      538.57     60.46 o 
  14   3   3       32.98        4.48     43.12 o 
  15   3   3        7.96       75.70     57.34 o 
 -16   4   3       29.53       59.37     66.94 o 
 -15   4   3       11.63       28.49     49.57 o 
 -14   4   3       21.84       -9.75     40.65 o 
 -13   4   3     1807.74     1897.95     70.46 o 
 -12   4   3      336.77      345.80     47.87 o 
 -11   4   3     3883.12     3742.53    112.83 o 
 -10   4   3     4232.53     3969.45    115.67 o 
  -9   4   3     1326.79     1305.73     62.42 o 
  -8   4   3      616.09      440.47     42.61 o 
  -7   4   3     4539.59     4705.86    104.67 o 
  -6   4   3      923.08     1024.92     33.33 o 
  -5   4   3      869.10     1117.88     47.41 o 
  -4   4   3     1775.07     1551.41     48.48 o 
  -3   4   3    10636.32    10517.37    162.86 o 
  -2   4   3      731.04      703.76     33.93 o 
  -1   4   3    83921.88    91086.71   1162.39 o 
   0   4   3     9215.57    10616.51    137.90 o 
   1   4   3    14189.60    14528.52    183.31 o 
   2   4   3      360.36      300.01     24.54 o 
   3   4   3       19.15       20.70      9.29 o 
   4   4   3     6522.34     6980.68     98.81 o 
   5   4   3    16082.65    17066.10    209.42 o 
   6   4   3    12356.68    12014.06    165.29 o 
   7   4   3      864.45      827.57     33.25 o 
   8   4   3     1528.83     1568.59     51.73 o 
   9   4   3      545.53      603.77     34.46 o 
  10   4   3     1933.32     1975.03     64.01 o 
  11   4   3     1453.68     1431.09     57.48 o 
  12   4   3      617.34      541.59     57.87 o 
  13   4   3     1699.76     1609.09     84.66 o 
  14   4   3      833.76      830.06     80.28 o 
  15   4   3      730.12      822.20     87.03 o 
 -16   5   3       54.46      143.54     63.40 o 
 -15   5   3     1053.24     1122.63    100.27 o 
 -14   5   3       29.37       34.33     39.79 o 
 -13   5   3       14.48      -35.80     35.92 o 
 -12   5   3        9.85      -10.27     35.86 o 
 -11   5   3      117.54       78.23     35.94 o 
 -10   5   3      372.13      338.58     88.75 o 
  -9   5   3     1280.35     1281.45     64.39 o 
  -8   5   3     4728.07     4840.92     95.68 o 
  -7   5   3      755.03      797.27     33.65 o 
  -6   5   3    13918.67    14267.08    226.68 o 
  -5   5   3     2109.53     2362.34     60.57 o 
  -4   5   3     9843.85    10314.16    166.61 o 
  -3   5   3      545.15      606.90     25.69 o 
  -2   5   3     1157.93     1234.77     40.16 o 
  -1   5   3    22307.12    24142.95    300.95 o 
   0   5   3      237.36      199.74     14.48 o 
   1   5   3    12292.41    12660.95    208.99 o 
   2   5   3      129.64      190.85     19.53 o 
   3   5   3     2517.84     2407.69     50.51 o 
   4   5   3      278.03      196.84     14.58 o 
   5   5   3      103.80      159.06     16.56 o 
   6   5   3       64.82       67.54     15.17 o 
   7   5   3      205.57      274.17     22.43 o 
   8   5   3     5629.23     5705.92    111.97 o 
   9   5   3      428.40      384.99     47.06 o 
  10   5   3     3443.50     3651.64     91.09 o 
  11   5   3      143.99      127.23     31.25 o 
  12   5   3      152.88      100.96     47.58 o 
  13   5   3     1328.55     1194.09     78.62 o 
  14   5   3       16.76       13.26     49.04 o 
  15   5   3       95.08       59.31     74.94 o 
 -15   6   3       12.22      -34.68     48.28 o 
 -14   6   3        0.70      -26.89     39.76 o 
 -13   6   3     2151.17     2039.00     84.11 o 
 -12   6   3     1593.15     1567.85     72.82 o 
 -11   6   3      116.58       43.75     65.82 o 
 -10   6   3      544.30      643.86     37.91 o 
  -9   6   3      334.28      336.00     33.23 o 
  -8   6   3      597.39      732.57     34.72 o 
  -7   6   3      253.34      256.15     30.63 o 
  -6   6   3     5658.92     5646.97    110.56 o 
  -5   6   3     2931.57     3930.14     98.74 o 
  -4   6   3    32006.21    33463.67    448.01 o 
  -3   6   3      232.31      174.46     19.54 o 
  -2   6   3    11730.02    11117.29    161.03 o 
  -1   6   3     3064.82     2499.38     50.41 o 
   0   6   3       94.72      122.00     20.07 o 
   1   6   3     3806.87     3757.24     70.41 o 
   2   6   3       22.35       53.91     20.49 o 
   3   6   3      248.38      172.13     40.40 o 
   4   6   3    11022.65    12102.86    175.74 o 
   5   6   3     5175.22     5190.63     81.79 o 
   6   6   3      940.21      786.08     43.71 o 
   7   6   3        8.90       13.30     19.82 o 
   8   6   3     4268.70     4230.36     84.51 o 
   9   6   3       93.05       85.60     25.30 o 
  10   6   3       14.87      -20.80     26.85 o 
  11   6   3      746.23      693.77     43.80 o 
  12   6   3     1972.80     1855.02     90.98 o 
  13   6   3      563.05      592.80     81.64 o 
  14   6   3      113.76      112.32     56.18 o 
 -15   7   3     1527.72     1684.27     88.20 o 
 -14   7   3       56.24       78.86     53.90 o 
 -13   7   3      224.22      225.61     49.52 o 
 -12   7   3      765.39      764.19     78.61 o 
 -11   7   3      776.99      777.41     64.43 o 
 -10   7   3        2.80      -23.35     26.96 o 
  -9   7   3     4064.79     3962.09    107.92 o 
  -8   7   3      183.04      180.42     37.69 o 
  -7   7   3     1581.27     1597.94     56.68 o 
  -6   7   3     1352.18     1191.62     47.77 o 
  -5   7   3        3.00      -11.48     21.27 o 
  -4   7   3      647.10      690.93     48.46 o 
  -3   7   3       51.51       68.42     21.72 o 
  -2   7   3       45.52       48.92     23.18 o 
  -1   7   3     2779.31     2404.10     56.96 o 
   0   7   3       83.47       92.81     18.28 o 
   1   7   3    32092.21    29885.10    430.86 o 
   2   7   3       37.35       84.14     23.48 o 
   3   7   3      560.57      340.31     30.35 o 
   4   7   3     1302.77     1182.42     47.14 o 
   5   7   3     1399.16     1196.39     37.77 o 
   6   7   3      557.34      650.70     31.91 o 
   7   7   3     3277.77     3518.82     67.54 o 
   8   7   3     3232.69     3290.70     74.03 o 
   9   7   3      421.54      449.27     34.50 o 
  10   7   3       58.78       19.98     29.98 o 
  11   7   3     2573.31     2761.85     94.00 o 
  12   7   3        0.38       40.08     49.05 o 
  13   7   3        5.42      -51.12     51.12 o 
  14   7   3       17.50       -2.03     54.89 o 
 -15   8   3       40.44       73.23     66.97 o 
 -14   8   3        0.65       14.20     54.24 o 
 -13   8   3      693.46      742.77     70.55 o 
 -12   8   3      182.57      178.26     55.37 o 
 -11   8   3      366.83      294.59     55.84 o 
 -10   8   3     3091.84     3114.36    153.52 o 
  -9   8   3       52.69       16.76     37.82 o 
  -8   8   3        5.53       29.94     34.36 o 
  -7   8   3       52.69       86.80     29.16 o 
  -6   8   3     4608.44     4249.66     86.63 o 
  -5   8   3      130.53      156.10     24.60 o 
  -4   8   3    18184.73    17616.80    252.78 o 
  -3   8   3     4571.02     5588.97     98.04 o 
  -2   8   3    38237.00    38637.27    515.28 o 
  -1   8   3     1442.34     1324.13     45.70 o 
   0   8   3       36.53       16.42     17.66 o 
   1   8   3     2876.03     2906.83     80.80 o 
   2   8   3      132.14      114.92     17.27 o 
   3   8   3     1274.11     1103.35     47.52 o 
   4   8   3      185.49      185.86     32.18 o 
   5   8   3     1065.58     1272.86     42.11 o 
   6   8   3     3611.37     3581.56    114.58 o 
   7   8   3       39.43        7.15     18.12 o 
   8   8   3     4841.77     4872.59     87.82 o 
   9   8   3       23.32       -6.18     24.70 o 
  10   8   3     1543.45     1540.09     62.20 o 
  11   8   3       15.73       77.40     37.37 o 
  12   8   3      548.49      598.65     70.42 o 
  13   8   3       12.93        5.06     52.24 o 
 -14   9   3      449.28      297.31     66.46 o 
 -13   9   3       58.84       -4.94     47.58 o 
 -12   9   3       55.56       92.84     54.43 o 
 -11   9   3      278.62      263.10     56.30 o 
 -10   9   3        0.27      -40.38     40.38 o 
  -9   9   3     1206.42     1183.05     65.35 o 
  -8   9   3        5.27      -28.22     30.26 o 
  -7   9   3     1303.21     1430.43     55.77 o 
  -6   9   3      111.16      150.85     27.21 o 
  -5   9   3      107.78       63.99     23.50 o 
  -4   9   3      738.63      727.99     35.68 o 
  -3   9   3       97.69       75.00     21.68 o 
  -2   9   3      302.73      263.63     28.61 o 
  -1   9   3     2350.91     2080.56     57.93 o 
   0   9   3     1632.19     1801.75     49.21 o 
   1   9   3    13643.22    12368.70    217.13 o 
   2   9   3       37.99       52.29     22.48 o 
   3   9   3     8033.56     7984.82    139.52 o 
   4   9   3       32.53       86.11     29.75 o 
   5   9   3        1.94       -4.14     18.20 o 
   6   9   3     1548.26     1488.31     47.26 o 
   7   9   3     3291.42     3384.22     77.57 o 
   8   9   3       90.80       50.60     26.32 o 
   9   9   3        9.58       -7.79     28.40 o 
  10   9   3        6.24        1.78     31.48 o 
  11   9   3      365.01      398.06     61.87 o 
  12   9   3      349.82      159.69     84.32 o 
  13   9   3       21.72       68.57     60.50 o 
 -14  10   3      102.22       -5.23     76.98 o 
 -13  10   3       19.62      -46.66     58.52 o 
 -12  10   3      828.71      619.82     71.90 o 
 -11  10   3       73.47       15.84     52.41 o 
 -10  10   3     2216.27     2367.70    122.90 o 
  -9  10   3      288.23      280.38     41.50 o 
  -8  10   3      864.69      804.01     48.56 o 
  -7  10   3       29.08       79.39     31.20 o 
  -6  10   3       67.94       99.17     27.26 o 
  -5  10   3      967.98      979.31     42.47 o 
  -4  10   3     7695.09     7448.24    128.43 o 
  -3  10   3     2316.63     1954.62     59.84 o 
  -2  10   3    10148.63    10420.91    176.99 o 
  -1  10   3      708.14      634.68     36.00 o 
   0  10   3      202.37      152.00     22.02 o 
   1  10   3     1995.77     1763.30     54.37 o 
   2  10   3       87.47      134.57     23.03 o 
   3  10   3      674.98      647.88     53.07 o 
   4  10   3     1805.50     1849.99     82.52 o 
   5  10   3      881.36      874.37     52.58 o 
   6  10   3     7275.52     7423.97    138.59 o 
   7  10   3       14.43       46.57     23.54 o 
   8  10   3     2241.57     2185.09     74.40 o 
   9  10   3        0.04      -23.90     28.55 o 
  10  10   3      172.31      179.34     48.32 o 
  11  10   3      116.26       46.76     51.54 o 
  12  10   3      967.39     1005.43    121.89 o 
 -13  11   3      375.29      333.91     82.32 o 
 -12  11   3        8.25       27.76     56.71 o 
 -11  11   3      207.32      118.51     43.60 o 
 -10  11   3      565.23      524.55     49.67 o 
  -9  11   3       55.96       61.08     36.31 o 
  -8  11   3     1263.01     1166.10     72.54 o 
  -7  11   3       71.34       89.44     32.82 o 
  -6  11   3     2189.23     2214.81     82.33 o 
  -5  11   3       68.95      124.67     27.28 o 
  -4  11   3        9.29      -25.09     25.09 o 
  -3  11   3       37.54       11.11     25.86 o 
  -2  11   3       60.71       22.05     24.95 o 
  -1  11   3      427.76      366.49     38.62 o 
   0  11   3      549.15      639.44     33.84 o 
   1  11   3     5950.65     5838.19    117.51 o 
   2  11   3       23.43       42.30     23.27 o 
   3  11   3     7736.82     7446.38    164.51 o 
   4  11   3     4737.61     4561.90    116.23 o 
   5  11   3      137.41       45.37     40.46 o 
   6  11   3      902.73      908.11     57.30 o 
   7  11   3      224.16      273.20     34.43 o 
   8  11   3      453.99      457.64     39.76 o 
   9  11   3       43.45        6.26     43.14 o 
  10  11   3      171.63      164.37     56.87 o 
  11  11   3      337.36      345.29     67.22 o 
  12  11   3      459.22      335.46     90.46 o 
 -12  12   3       26.91       18.09     69.52 o 
 -11  12   3        4.27        0.43     49.93 o 
 -10  12   3     1892.84     1884.27     89.64 o 
  -9  12   3        9.36      -14.87     35.34 o 
  -8  12   3      961.51      924.98     79.69 o 
  -7  12   3       84.76      108.47     34.28 o 
  -6  12   3      369.70      305.11     38.67 o 
  -5  12   3      962.96     1048.24     59.78 o 
  -4  12   3     3778.39     3561.33     90.26 o 
  -3  12   3      400.81      333.73     35.95 o 
  -2  12   3      300.60      298.47     40.72 o 
  -1  12   3      172.01      152.52     35.06 o 
   0  12   3     2633.55     2658.24     70.32 o 
   1  12   3     3839.44     3638.39     89.70 o 
   2  12   3        2.09      -22.08     22.08 o 
   3  12   3     1114.75     1176.80     50.83 o 
   4  12   3     1127.45     1101.95     45.68 o 
   5  12   3     2027.01     2041.23     81.39 o 
   6  12   3     6433.78     6915.52    159.85 o 
   7  12   3        5.17       44.76     42.16 o 
   8  12   3      525.22      582.07     87.18 o 
   9  12   3      159.25      169.79     51.42 o 
  10  12   3        4.57      -49.67     49.84 o 
  11  12   3       18.72       36.94     57.90 o 
 -11  13   3        0.29      -18.72     52.46 o 
 -10  13   3      181.50      305.99     64.42 o 
  -9  13   3      994.36     1063.88     75.27 o 
  -8  13   3     1643.71     1477.69     80.29 o 
  -7  13   3      485.72      550.74     45.79 o 
  -6  13   3      840.62      905.19     51.31 o 
  -5  13   3     1198.83     1358.22     59.60 o 
  -4  13   3       86.16       54.82     35.55 o 
  -3  13   3       10.45       36.27     37.42 o 
  -2  13   3        3.11       53.63     36.60 o 
  -1  13   3      179.79      168.56     38.82 o 
   0  13   3     1958.34     2114.10     70.82 o 
   1  13   3     1128.05     1118.51     52.49 o 
   2  13   3      193.36      140.16     31.53 o 
   3  13   3     1104.66     1028.38     50.76 o 
   4  13   3     1250.01     1185.73     49.94 o 
   5  13   3        5.41       -4.96     40.78 o 
   6  13   3      209.58      233.01     49.42 o 
   7  13   3      119.06       64.53     52.12 o 
   8  13   3      106.48       83.39     49.66 o 
   9  13   3      144.89      149.17     53.91 o 
  10  13   3      440.73      469.42     74.27 o 
 -10  14   3      503.66      587.43    111.17 o 
  -9  14   3       27.67       11.30     53.33 o 
  -8  14   3      175.19      161.38     54.68 o 
  -7  14   3      439.36      517.85     61.78 o 
  -6  14   3       89.86       85.77     48.51 o 
  -5  14   3        1.45       15.13     32.92 o 
  -4  14   3      462.52      491.53     55.45 o 
  -3  14   3       37.13      -14.32     40.07 o 
  -2  14   3     1454.96     1268.99     67.50 o 
  -1  14   3     1453.39     1364.87     62.09 o 
   0  14   3       90.91      120.15     35.79 o 
   1  14   3       25.36        2.19     32.11 o 
   2  14   3       42.99       78.74     30.20 o 
   3  14   3     2999.39     3297.59     89.74 o 
   4  14   3     2310.46     2330.56     70.94 o 
   5  14   3      464.75      496.79     58.67 o 
   6  14   3      344.04      361.30     56.14 o 
   7  14   3      152.62      235.59     63.25 o 
   8  14   3      331.55      326.27     60.72 o 
   9  14   3        1.97       21.29     51.47 o 
  -9  15   3      197.65      237.31     62.66 o 
  -8  15   3     1690.26     1436.17     87.19 o 
  -7  15   3      193.07      187.74     57.03 o 
  -6  15   3     1030.83      960.60     72.04 o 
  -5  15   3        0.91      -44.42     44.42 o 
  -4  15   3      954.97     1039.34     69.95 o 
  -3  15   3        1.18      -39.99     39.99 o 
  -2  15   3     1207.81     1079.21     67.74 o 
  -1  15   3     1148.00     1138.68     61.45 o 
   0  15   3      651.18      697.68     51.75 o 
   1  15   3       85.22      114.93     38.41 o 
   2  15   3        0.66       17.65     32.26 o 
   3  15   3      340.82      369.72     56.61 o 
   4  15   3        3.70      -40.94     46.76 o 
   5  15   3      143.43       12.19     47.36 o 
   6  15   3       81.80       -8.34     60.50 o 
   7  15   3       63.72      100.85     80.60 o 
   8  15   3      393.04      337.04     77.64 o 
  -7  16   3        1.45        5.30     52.20 o 
  -6  16   3       11.90      -28.30     50.95 o 
  -5  16   3       60.39      -11.57     47.90 o 
  -4  16   3      345.99      312.96     56.43 o 
  -3  16   3      723.36      704.94     85.87 o 
  -2  16   3        1.52      -24.68     39.31 o 
  -1  16   3      619.24      590.19     56.29 o 
   0  16   3      370.87      321.76     46.79 o 
   1  16   3       79.81       80.79     49.95 o 
   2  16   3       34.87      116.25     75.73 o 
   3  16   3     1612.08     1871.51     89.96 o 
   4  16   3      144.73      110.34     52.88 o 
   5  16   3      665.63      723.39     78.71 o 
   6  16   3        8.74      -53.49     53.49 o 
  -5  17   3      150.22      197.68     81.96 o 
  -4  17   3       87.20       65.26     51.42 o 
  -3  17   3       16.64       20.32     46.49 o 
  -2  17   3      288.72      258.34     49.95 o 
  -1  17   3      115.43      100.51     61.63 o 
   0  17   3       43.64       60.16     49.74 o 
   1  17   3       20.06      -45.97     45.97 o 
   2  17   3       18.34      -48.12     48.12 o 
   3  17   3      393.81      282.44     59.02 o 
   4  17   3       39.44      104.77     69.60 o 
 -16   0   4      468.00      333.25    136.94 o 
 -14   0   4     3308.09     3354.51    118.48 o 
 -12   0   4    11418.91    11673.71    273.97 o 
 -10   0   4     1901.58     2044.32     77.27 o 
  -8   0   4     5733.63     6287.13    153.26 o 
  -6   0   4       15.24       79.41     36.51 o 
  -4   0   4     4236.94     4517.09    113.07 o 
  -2   0   4    36180.57    41734.73    703.05 o 
   0   0   4     6953.93     5125.40     67.84 o 
   2   0   4     1993.86     1701.37     55.78 o 
   4   0   4     1634.42     1285.21     50.48 o 
   6   0   4    27219.16    27465.26    437.78 o 
   8   0   4       22.66       17.76     20.33 o 
  10   0   4      710.10      692.14     45.27 o 
  12   0   4      521.91      533.93    190.95 o 
  14   0   4      539.47      626.20     86.37 o 
 -16   1   4        0.91      -73.34    129.24 o 
 -15   1   4      711.84      640.98     87.72 o 
 -14   1   4       92.36      118.68     38.74 o 
 -13   1   4      338.24      279.92     42.59 o 
 -12   1   4       33.30       -8.59     26.62 o 
 -11   1   4     1232.14     1222.97     43.19 o 
 -10   1   4      192.48      155.60     22.03 o 
  -9   1   4     9575.32    10189.00    179.48 o 
  -8   1   4       37.47       61.16     24.56 o 
  -7   1   4     7701.59     7704.91    144.92 o 
  -6   1   4     2030.53     2406.51     70.59 o 
  -5   1   4     3085.12     2550.08    108.62 o 
  -4   1   4      232.70      263.64     26.63 o 
  -3   1   4     5174.04     5303.98     84.18 o 
  -2   1   4      655.34      618.69     18.31 o 
  -1   1   4    55131.75    54467.29    551.32 o 
   0   1   4    14134.54    14172.43    132.64 o 
   1   1   4     3201.42     2424.47     45.62 o 
   2   1   4     5784.96     6202.63     90.28 o 
   3   1   4     2912.68     3188.05     48.51 o 
   4   1   4     1905.92     1942.34     33.93 o 
   5   1   4     2963.81     3115.44     48.14 o 
   6   1   4     2015.96     2191.69     37.53 o 
   7   1   4     8356.14     8369.16     98.24 o 
   8   1   4     1890.05     2090.03     43.49 o 
   9   1   4    13426.50    13641.92    178.45 o 
  10   1   4      485.23      579.30     34.03 o 
  11   1   4      348.17      409.59     41.93 o 
  12   1   4      262.98      268.25     40.55 o 
  13   1   4      470.83      444.11     52.29 o 
  14   1   4       19.20      103.00     45.97 o 
  15   1   4       58.47       -0.04     46.89 o 
 -16   2   4      119.92       50.73    156.82 o 
 -15   2   4      254.24      247.95     47.69 o 
 -14   2   4     2826.43     3036.87     95.77 o 
 -13   2   4       55.58       53.17     37.32 o 
 -12   2   4    10735.56    10754.42    206.66 o 
 -11   2   4      651.97      697.47     46.61 o 
 -10   2   4     3483.48     3579.58     84.27 o 
  -9   2   4     3172.41     3511.29     84.57 o 
  -8   2   4     2847.42     2797.11     86.19 o 
  -7   2   4     1030.66     1011.85     60.76 o 
  -6   2   4      160.70       79.91     23.68 o 
  -5   2   4      438.58      385.85     30.53 o 
  -4   2   4     1883.23     2334.34     74.73 o 
  -3   2   4     1217.75     1636.99     35.22 o 
  -2   2   4     7446.94     8053.18    105.54 o 
  -1   2   4    23181.32    25736.14    278.90 o 
   0   2   4    11269.06    14806.43    173.44 o 
   1   2   4      448.19      376.67     17.16 o 
   2   2   4     3023.54     2611.82     36.83 o 
   3   2   4     1163.96     1235.60     21.83 o 
   4   2   4    17982.19    17433.17    196.78 o 
   5   2   4     8779.84     9050.88    110.22 o 
   6   2   4     1431.87     1197.56     27.91 o 
   7   2   4       30.31       27.40     13.16 o 
   8   2   4      482.77      607.42     35.76 o 
   9   2   4       14.25      -17.71     17.71 o 
  10   2   4       66.85       54.52     24.53 o 
  11   2   4      105.98      121.62     34.77 o 
  12   2   4      627.64      609.10     49.80 o 
  13   2   4       82.69      112.46     39.97 o 
  14   2   4     1138.51     1208.30     73.75 o 
  15   2   4      603.83      616.93     64.47 o 
 -16   3   4      321.24      382.11    122.69 o 
 -15   3   4       96.01      146.45     45.65 o 
 -14   3   4      131.72       99.97     41.88 o 
 -13   3   4       11.24      -35.47     35.47 o 
 -12   3   4      465.33      479.44     45.61 o 
 -11   3   4      481.65      512.65     41.05 o 
 -10   3   4      970.66      863.54     59.41 o 
  -9   3   4     4995.59     4789.86    112.86 o 
  -8   3   4      224.76      241.99     40.42 o 
  -7   3   4    15348.60    14797.71    255.42 o 
  -6   3   4     8151.95     8528.07    158.14 o 
  -5   3   4     3535.34     3126.42     74.22 o 
  -4   3   4       38.93       33.47     14.25 o 
  -3   3   4     1555.02     1566.42     41.52 o 
  -2   3   4      300.24      400.82     20.02 o 
  -1   3   4    13492.61    15824.69    198.14 o 
   0   3   4     3813.50     3952.06     58.39 o 
   1   3   4     3731.23     3442.27     76.16 o 
   2   3   4    10487.56    10025.12    109.86 o 
   3   3   4     1770.28     1592.53     30.94 o 
   4   3   4    10875.54    11436.49    135.07 o 
   5   3   4     7815.21     8936.19    116.93 o 
   6   3   4     1399.95     1748.32     35.85 o 
   7   3   4     7711.57     7733.48    107.84 o 
   8   3   4      108.49      130.80     19.56 o 
   9   3   4    11752.59    12119.83    185.86 o 
  10   3   4        0.41       34.72     21.79 o 
  11   3   4     5293.14     5409.17    127.54 o 
  12   3   4      249.08      265.31     41.99 o 
  13   3   4      230.88      324.58     48.76 o 
  14   3   4       80.14       53.67     44.02 o 
  15   3   4        7.64      -47.39     47.39 o 
 -16   4   4        0.51      -31.70     55.75 o 
 -15   4   4      245.87      100.95     60.53 o 
 -14   4   4     1684.22     1670.58     96.58 o 
 -13   4   4      621.45      637.43     50.13 o 
 -12   4   4     1008.16     1057.94     75.79 o 
 -11   4   4      274.97      287.17     41.20 o 
 -10   4   4     4536.60     4457.33    124.78 o 
  -9   4   4     2626.65     2744.44    114.03 o 
  -8   4   4        8.28        9.09     26.72 o 
  -7   4   4      823.99      833.59     43.13 o 
  -6   4   4     2598.87     2783.77     73.13 o 
  -5   4   4    10428.17    10793.62    169.54 o 
  -4   4   4    40784.65    43479.86    611.57 o 
  -3   4   4      104.02      196.88     19.13 o 
  -2   4   4    14599.22    15910.35    216.29 o 
  -1   4   4    26037.20    28016.65    367.62 o 
   0   4   4     9586.30    11378.39    147.48 o 
   1   4   4     2200.35     2625.72     44.39 o 
   2   4   4      834.13      868.12     30.73 o 
   3   4   4       70.03       31.99     11.19 o 
   4   4   4    21411.45    22362.51    249.97 o 
   5   4   4    11323.13    12441.70    155.08 o 
   6   4   4     1691.28     1648.31     38.39 o 
   7   4   4     3442.76     3621.50     76.39 o 
   8   4   4       43.26       19.09     16.79 o 
   9   4   4       38.65        6.72     21.48 o 
  10   4   4        0.53       20.93     25.79 o 
  11   4   4       65.17       54.94     35.60 o 
  12   4   4      462.38      546.12     58.18 o 
  13   4   4      848.02      960.28     73.88 o 
  14   4   4      591.41      594.39     67.90 o 
 -16   5   4     1052.16     1339.18    164.54 o 
 -15   5   4       13.04      -29.43     45.96 o 
 -14   5   4     1530.33     1556.83     70.46 o 
 -13   5   4      225.91      180.38     42.56 o 
 -12   5   4      174.73      153.79     42.15 o 
 -11   5   4      331.93      306.66     53.83 o 
 -10   5   4     2499.72     2456.30     93.18 o 
  -9   5   4      430.57      380.67     47.13 o 
  -8   5   4     1919.58     1964.10     68.12 o 
  -7   5   4    14115.23    13447.82    211.83 o 
  -6   5   4      864.82      855.19     42.28 o 
  -5   5   4     1588.44     1589.54     54.22 o 
  -4   5   4      274.61      260.44     33.04 o 
  -3   5   4    10201.30    11085.95    173.92 o 
  -2   5   4     6867.84     7488.58    122.96 o 
  -1   5   4    10252.38    12472.23    189.23 o 
   0   5   4     7916.52     7807.56    115.21 o 
   1   5   4     1642.06     1685.68     35.69 o 
   2   5   4       32.25       47.58     11.92 o 
   3   5   4      933.54      823.46     27.30 o 
   4   5   4     3020.79     3233.97     67.92 o 
   5   5   4      587.20      466.02     22.02 o 
   6   5   4     1253.85     1068.05     32.25 o 
   7   5   4    12059.25    11850.23    164.32 o 
   8   5   4     2186.99     2079.31     53.70 o 
   9   5   4     8458.68     8694.04    141.46 o 
  10   5   4      125.84       86.87     27.74 o 
  11   5   4     3789.21     4041.86    145.44 o 
  12   5   4       94.30       79.26     46.49 o 
  13   5   4        7.25      -10.94     48.53 o 
  14   5   4        1.50      -17.28     50.46 o 
 -15   6   4      183.02      174.53     54.36 o 
 -14   6   4       68.53       42.69     42.59 o 
 -13   6   4      236.85      238.62     50.10 o 
 -12   6   4      920.50     1050.56    146.30 o 
 -11   6   4     1724.13     1761.95    133.82 o 
 -10   6   4      183.80      119.45     43.94 o 
  -9   6   4     1221.89     1247.23     70.56 o 
  -8   6   4        1.18       -5.95     18.65 o 
  -7   6   4     2325.76     2496.62     77.28 o 
  -6   6   4      150.71       97.60     28.93 o 
  -5   6   4    10744.26    11305.09    184.10 o 
  -4   6   4     1135.55     1309.23     43.35 o 
  -3   6   4    29384.59    29885.00    432.23 o 
  -2   6   4     6401.36     7425.19    124.81 o 
  -1   6   4       63.13       40.88     16.94 o 
   0   6   4     2999.72     3501.97     75.94 o 
   1   6   4       87.39       20.95     14.18 o 
   2   6   4     1175.01     1491.74     43.87 o 
   3   6   4      533.18      445.45     36.53 o 
   4   6   4    10359.41    10925.88    160.00 o 
   5   6   4     1178.54     1247.22     35.48 o 
   6   6   4     3341.13     3425.97     67.56 o 
   7   6   4      969.12      930.29     47.94 o 
   8   6   4     1140.07     1139.61     44.53 o 
   9   6   4     1185.28     1204.46     43.93 o 
  10   6   4      169.10      200.22     33.54 o 
  11   6   4     1288.22     1405.91     67.37 o 
  12   6   4      354.28      407.77     59.47 o 
  13   6   4     1482.55     1468.36     88.54 o 
  14   6   4      277.98      138.18     75.07 o 
 -15   7   4      176.27      128.40     54.47 o 
 -14   7   4      656.43      633.86     75.55 o 
 -13   7   4     1321.57     1231.30     86.27 o 
 -12   7   4      473.19      401.04     60.99 o 
 -11   7   4      503.78      449.60     58.30 o 
 -10   7   4     3990.54     3939.06    123.27 o 
  -9   7   4        1.41       55.07     23.78 o 
  -8   7   4     2340.70     2219.72     86.13 o 
  -7   7   4     1089.35      909.71     63.89 o 
  -6   7   4      739.23      899.43     41.46 o 
  -5   7   4     1815.13     1778.56     50.37 o 
  -4   7   4        6.25       -3.31     18.88 o 
  -3   7   4      393.84      450.59     27.01 o 
  -2   7   4     3299.89     3259.61     78.62 o 
  -1   7   4      417.64      278.23     23.56 o 
   0   7   4    12690.20    12269.15    211.20 o 
   1   7   4       37.77       45.00     22.56 o 
   2   7   4     5367.43     5554.02    126.73 o 
   3   7   4       62.61       63.25     21.06 o 
   4   7   4      316.60      365.62     29.16 o 
   5   7   4      138.47      174.09     28.05 o 
   6   7   4     4150.29     3959.52     69.96 o 
   7   7   4     5432.56     5150.68     94.50 o 
   8   7   4     2604.20     2447.88     69.49 o 
   9   7   4     4207.33     4270.26    106.99 o 
  10   7   4     1002.55      877.57     48.69 o 
  11   7   4        2.94      -12.23     34.54 o 
  12   7   4      337.89      465.67     84.98 o 
  13   7   4       62.51       53.04     52.46 o 
  14   7   4       81.37       42.68     57.96 o 
 -15   8   4      135.44       53.32     85.19 o 
 -14   8   4      127.72      128.98     65.48 o 
 -13   8   4      124.19      104.45     56.39 o 
 -12   8   4       67.24       15.56     50.88 o 
 -11   8   4      305.74      389.53     59.34 o 
 -10   8   4      722.53      635.38     61.89 o 
  -9   8   4        1.66       21.92     41.52 o 
  -8   8   4       90.94       88.05     41.14 o 
  -7   8   4     4606.66     4838.49     97.97 o 
  -6   8   4       85.85       48.29     24.51 o 
  -5   8   4    14962.46    15243.73    225.46 o 
  -4   8   4      132.64      188.75     24.66 o 
  -3   8   4    17485.74    17116.86    244.73 o 
  -2   8   4      166.82      317.41     31.88 o 
  -1   8   4      202.04      160.39     23.21 o 
   0   8   4     1282.93     1536.34     45.46 o 
   1   8   4     2461.51     2275.76     65.38 o 
   2   8   4     1450.99     1361.19     51.24 o 
   3   8   4        2.17      -11.58     30.80 o 
   4   8   4      618.17      580.11     35.18 o 
   5   8   4     1720.26     1765.40     74.53 o 
   6   8   4       75.15       82.67     19.76 o 
   7   8   4     3397.63     3497.21     67.46 o 
   8   8   4     2244.65     2328.35     90.91 o 
   9   8   4      237.06      228.57     33.70 o 
  10   8   4        0.13       29.01     32.60 o 
  11   8   4     1869.71     2069.34     98.31 o 
  12   8   4       50.26       51.41     51.77 o 
  13   8   4     1041.76     1116.67    117.68 o 
 -14   9   4      178.84      100.19     62.64 o 
 -13   9   4      268.31      254.69     62.29 o 
 -12   9   4       95.36      164.98     57.58 o 
 -11   9   4       40.28      -20.93     50.40 o 
 -10   9   4      583.63      618.89     89.04 o 
  -9   9   4      128.25       81.44     46.78 o 
  -8   9   4     4550.57     4325.78    102.45 o 
  -7   9   4      326.01      284.97     36.06 o 
  -6   9   4      695.66      799.03     40.52 o 
  -5   9   4       16.27        1.33     23.38 o 
  -4   9   4       43.17       10.40     21.55 o 
  -3   9   4     1786.33     1641.92     49.20 o 
  -2   9   4      655.95      451.98     35.70 o 
  -1   9   4     2047.84     1897.68     54.79 o 
   0   9   4     9159.70     8992.41    152.36 o 
   1   9   4        0.05       14.75     23.69 o 
   2   9   4     5742.36     5574.44    121.59 o 
   3   9   4      549.27      576.66     44.46 o 
   4   9   4       86.83        0.71     27.32 o 
   5   9   4     3075.99     3090.47     80.12 o 
   6   9   4     7391.49     7386.59    141.38 o 
   7   9   4     1095.79     1169.22     44.00 o 
   8   9   4     5443.98     5122.20    100.96 o 
   9   9   4        1.51      -13.47     29.81 o 
  10   9   4      705.85      610.08     66.18 o 
  11   9   4      161.83       55.18     51.87 o 
  12   9   4      234.74      158.13     58.73 o 
  13   9   4      105.02      128.62     60.63 o 
 -14  10   4       37.19       98.75     67.05 o 
 -13  10   4      367.17      270.98     68.30 o 
 -12  10   4        0.52      -47.20     51.32 o 
 -11  10   4      356.16      392.40     63.84 o 
 -10  10   4       59.03       53.92     43.13 o 
  -9  10   4      480.10      590.55     51.61 o 
  -8  10   4      150.58      256.42     39.03 o 
  -7  10   4      402.52      491.78     60.17 o 
  -6  10   4      714.42      703.33     40.33 o 
  -5  10   4     6063.26     6125.65    114.37 o 
  -4  10   4     2614.20     2552.08     65.78 o 
  -3  10   4     8574.15     8583.94    142.00 o 
  -2  10   4      864.11      957.26     42.68 o 
  -1  10   4     1115.01     1084.22     43.57 o 
   0  10   4       68.02       70.10     18.45 o 
   1  10   4       58.61       78.80     22.89 o 
   2  10   4     1365.76     1404.78     58.54 o 
   3  10   4      107.64       63.90     31.02 o 
   4  10   4     1774.41     1824.36     68.42 o 
   5  10   4     5756.70     5978.57    150.61 o 
   6  10   4      971.97      884.62     49.71 o 
   7  10   4     7254.20     7451.87    159.33 o 
   8  10   4        4.74        5.86     25.72 o 
   9  10   4        7.16       11.43     40.23 o 
  10  10   4      128.32        3.53     50.75 o 
  11  10   4     1680.58     1467.44    109.11 o 
  12  10   4       11.65      -31.68     55.30 o 
 -13  11   4       59.32       87.24     73.15 o 
 -12  11   4       20.72      -47.26     47.26 o 
 -11  11   4        4.60       -8.08     44.22 o 
 -10  11   4       30.96      -23.92     40.82 o 
  -9  11   4      331.52      290.59     45.96 o 
  -8  11   4     2848.82     3139.90     89.73 o 
  -7  11   4     1453.47     1486.58     61.67 o 
  -6  11   4      264.11      275.93     39.96 o 
  -5  11   4      744.27      730.28     54.94 o 
  -4  11   4        8.99      -25.63     26.78 o 
  -3  11   4        6.83       -2.64     28.57 o 
  -2  11   4      209.55      142.67     29.68 o 
  -1  11   4        3.72        3.09     24.54 o 
   0  11   4     4030.43     3796.78     82.43 o 
   1  11   4      169.05      124.00     30.34 o 
   2  11   4    10871.84    10217.00    200.52 o 
   3  11   4     1712.20     1674.57     68.53 o 
   4  11   4      136.97      134.89     38.80 o 
   5  11   4     1782.73     1944.21     75.17 o 
   6  11   4     3215.47     3373.00     93.08 o 
   7  11   4      195.86      194.49     40.35 o 
   8  11   4      128.52       91.73     45.98 o 
   9  11   4      628.52      690.98     62.83 o 
  10  11   4      455.89      384.79     74.60 o 
  11  11   4      605.03      517.18     72.45 o 
 -12  12   4      620.27      617.28     76.95 o 
 -11  12   4      212.75      126.31     58.69 o 
 -10  12   4       39.44        9.50     41.60 o 
  -9  12   4      651.22      827.19     69.69 o 
  -8  12   4      106.85      161.07     39.00 o 
  -7  12   4      453.58      517.73     46.51 o 
  -6  12   4      225.40      176.44     37.08 o 
  -5  12   4     3753.58     3889.97     99.36 o 
  -4  12   4      296.17      308.75     37.29 o 
  -3  12   4     2626.69     2580.67     92.14 o 
  -2  12   4      180.39      150.86     32.71 o 
  -1  12   4      697.19      646.31     47.13 o 
   0  12   4      705.76      746.65     62.10 o 
   1  12   4      139.52      138.08     29.04 o 
   2  12   4      697.84      734.78     38.54 o 
   3  12   4      244.46      279.83     43.85 o 
   4  12   4     3586.08     3666.10    107.08 o 
   5  12   4     4786.71     4982.42    129.65 o 
   6  12   4     1030.94     1044.86     58.71 o 
   7  12   4     1326.74     1298.78     72.82 o 
   8  12   4        1.68      -43.19     51.66 o 
   9  12   4        2.70      -43.47     49.82 o 
  10  12   4       49.16      -53.69     53.69 o 
  11  12   4      134.46      110.76     61.07 o 
 -11  13   4        1.63      -55.44     55.44 o 
 -10  13   4      432.41      661.84    104.30 o 
  -9  13   4      525.67      526.37     63.24 o 
  -8  13   4      655.15      791.62     69.86 o 
  -7  13   4     1314.39     1329.73     62.27 o 
  -6  13   4      957.43      735.63     50.87 o 
  -5  13   4      480.70      414.81     43.56 o 
  -4  13   4       34.64       29.84     36.98 o 
  -3  13   4       33.48      -12.73     31.23 o 
  -2  13   4      674.96      716.26     53.43 o 
  -1  13   4     1417.94     1489.34     66.24 o 
   0  13   4     2417.73     2341.74    140.88 o 
   1  13   4     1168.33     1181.86     52.85 o 
   2  13   4     1049.51      924.22     53.41 o 
   3  13   4      714.96      739.89     57.45 o 
   4  13   4        1.70       11.89     40.68 o 
   5  13   4      541.14      535.83     56.33 o 
   6  13   4      309.04      333.72     52.84 o 
   7  13   4      257.74      218.35     52.08 o 
   8  13   4        6.19      -42.79     42.79 o 
   9  13   4      149.31       65.88     59.16 o 
  10  13   4        3.65      -53.92     53.92 o 
 -10  14   4      133.12       17.76     64.83 o 
  -9  14   4      210.73      156.57     57.70 o 
  -8  14   4        6.17       26.16     50.51 o 
  -7  14   4      257.09      256.60     56.25 o 
  -6  14   4        3.27      -27.87     36.01 o 
  -5  14   4     1208.78     1244.87     70.88 o 
  -4  14   4      176.66      170.29     44.76 o 
  -3  14   4      577.54      529.77     54.86 o 
  -2  14   4      906.21      886.11     96.82 o 
  -1  14   4     1023.51      926.09     59.05 o 
   0  14   4      407.06      310.40     47.03 o 
   1  14   4       47.00       39.22     30.93 o 
   2  14   4     4091.11     4373.98    131.26 o 
   3  14   4      758.40      713.49     75.52 o 
   4  14   4     1543.20     1588.75     78.84 o 
   5  14   4     2305.65     2354.91    119.19 o 
   6  14   4      734.03      674.17     64.00 o 
   7  14   4        2.00      -43.97     43.97 o 
   8  14   4       70.79       55.46     52.93 o 
   9  14   4       14.63       19.62     59.35 o 
  -9  15   4      707.74      677.17    103.89 o 
  -8  15   4      608.63      675.23     69.94 o 
  -7  15   4     1196.28     1206.41     83.33 o 
  -6  15   4       54.08       72.24     49.94 o 
  -5  15   4      175.29       95.44     50.14 o 
  -4  15   4        0.42      -22.44     59.81 o 
  -3  15   4      761.30      845.77     64.36 o 
  -2  15   4      353.42      305.98     51.07 o 
  -1  15   4     3425.23     3658.74    103.04 o 
   0  15   4      422.41      393.32     45.82 o 
   1  15   4      425.79      413.85     42.97 o 
   2  15   4      506.53      455.75     57.19 o 
   3  15   4      121.99      135.39     50.27 o 
   4  15   4       94.38       51.43     47.31 o 
   5  15   4       34.53       -7.50     53.01 o 
   6  15   4       17.29      -43.12     43.12 o 
   7  15   4       72.97      104.77     54.85 o 
  -7  16   4       34.55      -32.77     52.46 o 
  -6  16   4      200.25      272.59     58.42 o 
  -5  16   4      580.70      652.17     66.64 o 
  -4  16   4      157.10       80.34     49.82 o 
  -3  16   4      118.69      181.21     52.45 o 
  -2  16   4      486.91      564.96     59.02 o 
  -1  16   4       33.52       66.56     41.12 o 
   0  16   4      172.60      230.67     52.79 o 
   1  16   4      180.65       95.28     50.49 o 
   2  16   4     1551.88     1678.71     99.23 o 
   3  16   4       67.98       45.28     50.40 o 
   4  16   4      861.12      916.12     82.12 o 
   5  16   4       84.69       75.09     58.17 o 
   6  16   4      303.68      308.29     61.25 o 
  -5  17   4      376.41      410.83     64.39 o 
  -4  17   4        0.51       59.57     50.70 o 
  -3  17   4      131.37       84.14     50.95 o 
  -2  17   4       74.64       74.35     50.82 o 
  -1  17   4       95.21       22.52     49.66 o 
   0  17   4        7.84      -37.41     47.82 o 
   1  17   4        0.45       -7.40     53.55 o 
   2  17   4      473.29      469.65     65.26 o 
   3  17   4       15.82      -57.00     57.00 o 
 -15   0   5      169.47      113.39     82.64 o 
 -13   0   5     7932.60     8499.51    216.39 o 
 -11   0   5     3690.20     3920.31    125.10 o 
  -9   0   5      219.56      215.95     48.75 o 
  -7   0   5      103.33      155.85     44.50 o 
  -5   0   5     5770.58     4916.67    171.25 o 
  -3   0   5     5614.25     6159.33    138.01 o 
  -1   0   5     9201.99    10744.35    286.70 o 
   1   0   5    12901.71    14948.02    312.09 o 
   3   0   5    24100.89    22532.22    467.79 o 
   5   0   5     7704.64     8592.10    166.08 o 
   7   0   5      140.65      154.05     24.36 o 
   9   0   5       57.84       96.17     28.81 o 
  11   0   5     3626.89     3482.53    126.64 o 
  13   0   5       33.94       20.94     58.78 o 
  15   0   5       37.85       13.43     91.29 o 
 -16   1   5     1248.61     1437.97     95.21 o 
 -15   1   5      130.58       50.66     54.78 o 
 -14   1   5      432.72      447.03     57.72 o 
 -13   1   5      518.29      490.83     59.67 o 
 -12   1   5       15.22       19.41     30.67 o 
 -11   1   5      406.62      362.02     37.48 o 
 -10   1   5     5880.16     5874.83    125.31 o 
  -9   1   5       71.58       95.18     28.30 o 
  -8   1   5      803.46      633.46     39.87 o 
  -7   1   5        3.35        3.75     22.34 o 
  -6   1   5     2256.35     2262.03     54.58 o 
  -5   1   5       44.74       26.80     14.04 o 
  -4   1   5     5011.77     4187.09    100.89 o 
  -3   1   5      110.14       56.65     11.95 o 
  -2   1   5    58310.32    63993.45    758.33 o 
  -1   1   5    11511.51    12251.41    164.49 o 
   0   1   5     5959.42     7280.33    105.52 o 
   1   1   5     7478.01     9218.08    129.05 o 
   2   1   5     1894.51     2411.10     43.53 o 
   3   1   5     4716.07     4868.90     72.82 o 
   4   1   5     2128.34     2245.23     38.89 o 
   5   1   5     1325.98     1183.20     29.88 o 
   6   1   5     5046.56     6119.17     86.89 o 
   7   1   5      299.15      300.65     20.07 o 
   8   1   5    10148.39    10201.40    132.49 o 
   9   1   5        8.17       -7.56     19.31 o 
  10   1   5     4910.21     4879.37    119.86 o 
  11   1   5      241.21      169.18     33.36 o 
  12   1   5        0.45        9.48     32.86 o 
  13   1   5        4.76       27.80     43.82 o 
  14   1   5      152.28       61.94     45.86 o 
 -16   2   5      174.35      177.88     65.21 o 
 -15   2   5      643.04      685.47     73.19 o 
 -14   2   5       66.16       34.72     39.91 o 
 -13   2   5     6886.22     7095.87    156.38 o 
 -12   2   5       40.26       41.76     39.11 o 
 -11   2   5     4076.62     4035.08    122.60 o 
 -10   2   5     1198.19     1341.26     59.62 o 
  -9   2   5     2141.97     2336.65     69.90 o 
  -8   2   5       88.31      147.53     30.58 o 
  -7   2   5     5362.90     5551.11    117.51 o 
  -6   2   5     4844.01     4622.02    109.31 o 
  -5   2   5     6092.28     6052.89    110.82 o 
  -4   2   5     1463.00     1531.62     36.09 o 
  -3   2   5       21.16       37.81     12.06 o 
  -2   2   5     4685.76     5036.58     75.19 o 
  -1   2   5     7704.52     7415.26     98.38 o 
   0   2   5     3430.39     3096.78     51.00 o 
   1   2   5    30906.72    33641.18    383.14 o 
   2   2   5     1222.79     1401.11     26.01 o 
   3   2   5    13398.51    12533.99    138.55 o 
   4   2   5     9041.57    10838.79    143.08 o 
   5   2   5     9445.90     9823.43    133.45 o 
   6   2   5     1962.47     2135.31     70.15 o 
   7   2   5      985.77     1036.53     30.80 o 
   8   2   5      729.56      669.05     27.91 o 
   9   2   5       64.14       70.21     19.92 o 
  10   2   5      834.77      896.73     43.10 o 
  11   2   5      898.15      867.06     53.04 o 
  12   2   5       50.00      108.04     36.98 o 
  13   2   5       54.63      159.77     43.17 o 
  14   2   5      752.93      782.79     92.78 o 
 -16   3   5      198.22      241.28     86.55 o 
 -15   3   5      112.73      113.67     45.61 o 
 -14   3   5        8.72       32.84     40.68 o 
 -13   3   5      408.28      301.61     45.06 o 
 -12   3   5      802.64      742.07     48.12 o 
 -11   3   5      249.96      192.10     41.72 o 
 -10   3   5     1550.68     1518.86     71.06 o 
  -9   3   5      934.38      713.89     52.56 o 
  -8   3   5     9806.17     9976.74    253.12 o 
  -7   3   5      322.03      413.30     34.88 o 
  -6   3   5     3095.51     2999.36     86.54 o 
  -5   3   5       13.37       20.50     16.96 o 
  -4   3   5      957.12      877.86     32.22 o 
  -3   3   5     6070.96     6166.10    102.30 o 
  -2   3   5     4224.78     4331.52     70.02 o 
  -1   3   5    11355.89    11711.47    161.22 o 
   0   3   5     3265.02     3919.01     90.98 o 
   1   3   5    13230.39    12178.40    145.74 o 
   2   3   5     1473.81     1251.38     26.13 o 
   3   3   5    13534.92    14865.21    170.51 o 
   4   3   5     9094.07    10288.01    129.24 o 
   5   3   5      401.06      253.26     20.37 o 
   6   3   5     5914.45     5582.01     84.49 o 
   7   3   5       93.85       62.60     15.52 o 
   8   3   5     7785.69     7442.67    107.53 o 
   9   3   5      386.86      362.74     27.10 o 
  10   3   5     8294.62     7912.02    149.25 o 
  11   3   5      146.19      102.78     36.74 o 
  12   3   5      504.50      479.17     49.08 o 
  13   3   5        1.55      -10.85     39.85 o 
  14   3   5      248.75      138.53     46.80 o 
 -16   4   5      247.95      254.13     78.01 o 
 -15   4   5      962.94     1077.22     69.83 o 
 -14   4   5      102.35       37.46     43.40 o 
 -13   4   5     1474.27     1582.07     67.10 o 
 -12   4   5       15.29       19.95     35.91 o 
 -11   4   5     1277.50     1304.95     72.58 o 
 -10   4   5      223.54      189.54     44.13 o 
  -9   4   5      620.42      536.72     54.88 o 
  -8   4   5       45.50       39.62     36.01 o 
  -7   4   5     2776.52     2965.93     91.18 o 
  -6   4   5    13680.94    13894.97    240.78 o 
  -5   4   5     2496.25     2335.53     74.22 o 
  -4   4   5     3855.85     4063.84     77.49 o 
  -3   4   5      349.49      565.04     29.12 o 
  -2   4   5    12454.60    13034.79    195.73 o 
  -1   4   5     3370.03     2855.61     53.52 o 
   0   4   5      657.63      460.41     20.78 o 
   1   4   5      131.41      139.84     14.28 o 
   2   4   5        8.97       -9.05      9.05 o 
   3   4   5    10047.98     8730.65     96.16 o 
   4   4   5     5564.82     6759.89     97.73 o 
   5   4   5     4576.92     4305.51     75.78 o 
   6   4   5     2105.23     2030.19     58.20 o 
   7   4   5      631.98      625.37     42.25 o 
   8   4   5        0.34       16.24     18.67 o 
   9   4   5       25.21       34.19     21.98 o 
  10   4   5      357.51      294.70     39.88 o 
  11   4   5       11.10       -0.25     39.87 o 
  12   4   5      297.23      255.22     51.17 o 
  13   4   5      266.63      249.37     54.37 o 
  14   4   5     1015.95      888.90     76.26 o 
 -16   5   5      211.88      139.32     61.41 o 
 -15   5   5      898.73      883.68     85.39 o 
 -14   5   5      507.10      447.91     51.63 o 
 -13   5   5        2.18      -37.92     37.92 o 
 -12   5   5        0.07        2.86     45.21 o 
 -11   5   5     2294.11     2243.15     92.44 o 
 -10   5   5      519.03      554.91     68.79 o 
  -9   5   5     6800.42     6597.05    160.33 o 
  -8   5   5     5009.93     5079.86    118.10 o 
  -7   5   5      565.83      446.92     37.61 o 
  -6   5   5      610.43      495.58     29.19 o 
  -5   5   5       75.49       96.41     20.36 o 
  -4   5   5     2880.43     3000.20     60.44 o 
  -3   5   5     2610.97     3025.15     59.16 o 
  -2   5   5     1995.53     2176.34     47.25 o 
  -1   5   5     7306.20     6854.28    104.90 o 
   0   5   5     1762.79     1876.75     49.55 o 
   1   5   5     6355.55     5222.16     77.61 o 
   2   5   5      653.69      533.76     22.71 o 
   3   5   5      893.30      844.14     30.58 o 
   4   5   5        0.05        9.62     13.38 o 
   5   5   5       96.91       79.71     14.93 o 
   6   5   5     5992.50     5824.74     98.64 o 
   7   5   5     1202.76     1262.36     40.90 o 
   8   5   5     9455.92     9258.48    241.44 o 
   9   5   5     1937.09     1821.38     67.78 o 
  10   5   5     3933.71     4065.57    107.92 o 
  11   5   5      141.31      153.27     37.24 o 
  12   5   5       32.85       21.89     54.11 o 
  13   5   5       36.58       16.47     47.33 o 
  14   5   5        9.11       22.26     51.37 o 
 -15   6   5       12.74       33.87     50.22 o 
 -14   6   5      233.32      189.04     48.49 o 
 -13   6   5      254.43      252.32     49.51 o 
 -12   6   5      130.46       77.86     50.26 o 
 -11   6   5     1354.19     1506.02     79.57 o 
 -10   6   5      388.95      388.82     52.10 o 
  -9   6   5      766.56      723.50     61.30 o 
  -8   6   5     2201.62     2057.16     72.85 o 
  -7   6   5     1169.39      988.33     42.46 o 
  -6   6   5     5014.01     4469.51    104.29 o 
  -5   6   5       99.19      185.44     26.34 o 
  -4   6   5    18051.95    18562.05    281.33 o 
  -3   6   5     1744.47     1994.21     53.43 o 
  -2   6   5     5136.33     5248.79     88.75 o 
  -1   6   5    10849.94    10456.72    152.81 o 
   0   6   5     2849.29     2921.55     56.11 o 
   1   6   5      660.15      738.95     26.84 o 
   2   6   5      472.67      506.19     28.97 o 
   3   6   5    14396.48    13418.79    195.33 o 
   4   6   5     1263.00     1667.74     52.58 o 
   5   6   5     1807.96     1587.27     39.29 o 
   6   6   5      260.45      353.68     23.06 o 
   7   6   5      202.35      240.12     21.80 o 
   8   6   5      667.51      672.68     49.14 o 
   9   6   5      252.06      264.28     33.38 o 
  10   6   5      314.76      359.16     42.64 o 
  11   6   5       14.73       69.88     35.53 o 
  12   6   5     3670.70     3554.27    179.51 o 
  13   6   5        2.02      -47.20     47.20 o 
  14   6   5      183.90      174.85     67.38 o 
 -15   7   5      862.62      853.84     97.35 o 
 -14   7   5       76.46       25.22     48.30 o 
 -13   7   5      375.36      353.04     63.39 o 
 -12   7   5       30.83       15.36     49.11 o 
 -11   7   5     2287.89     2635.76    104.77 o 
 -10   7   5      203.74      264.18     51.27 o 
  -9   7   5     1250.15     1180.54     85.68 o 
  -8   7   5      850.31      735.20     56.69 o 
  -7   7   5     4002.64     3970.25    134.42 o 
  -6   7   5     2163.25     1931.33     62.21 o 
  -5   7   5        1.39       -3.26     21.86 o 
  -4   7   5      560.72      483.68     31.81 o 
  -3   7   5        5.09       21.20     20.48 o 
  -2   7   5     1699.19     1683.67     48.77 o 
  -1   7   5    18908.32    17528.21    264.16 o 
   0   7   5      985.16     1107.47     61.75 o 
   1   7   5      625.69      356.30     30.61 o 
   2   7   5       70.62       52.77     29.51 o 
   3   7   5      162.45      157.32     23.01 o 
   4   7   5        0.10       60.80     20.91 o 
   5   7   5       48.05       28.20     15.12 o 
   6   7   5     3065.48     3066.66     92.49 o 
   7   7   5     5579.24     5727.17    118.30 o 
   8   7   5     3786.20     3959.72    105.57 o 
   9   7   5     2695.77     2723.59     82.58 o 
  10   7   5      756.02      817.99     53.67 o 
  11   7   5      322.35      435.46     70.27 o 
  12   7   5       92.53      162.04     54.57 o 
  13   7   5       61.45       33.91     53.06 o 
 -15   8   5       23.10      -30.42     57.52 o 
 -14   8   5      695.78      633.91     67.05 o 
 -13   8   5      423.02      532.64     83.46 o 
 -12   8   5        0.80       62.77     52.87 o 
 -11   8   5       28.94      -46.57     46.57 o 
 -10   8   5       19.20       16.80     47.09 o 
  -9   8   5       29.54       26.18     28.84 o 
  -8   8   5     2214.31     2275.26     89.48 o 
  -7   8   5      236.70      231.56     33.69 o 
  -6   8   5     6511.28     5841.07    117.69 o 
  -5   8   5     1308.20     1260.71     48.80 o 
  -4   8   5    15814.25    15207.77    240.39 o 
  -3   8   5      320.01      350.36     29.46 o 
  -2   8   5       21.11       48.92     20.82 o 
  -1   8   5       92.18      122.29     26.24 o 
   0   8   5     3925.64     3482.97     84.73 o 
   1   8   5      307.28      275.09     20.64 o 
   2   8   5       90.53       83.10     24.12 o 
   3   8   5        2.94      -21.92     22.84 o 
   4   8   5       53.58        7.79     22.29 o 
   5   8   5      493.15      447.48     33.91 o 
   6   8   5      564.81      531.40     42.84 o 
   7   8   5      907.95     1094.89     96.73 o 
   8   8   5     1572.51     1812.65     75.30 o 
   9   8   5      609.56      621.39     43.32 o 
  10   8   5     2629.95     2794.53    109.95 o 
  11   8   5       17.94       -4.81     84.98 o 
  12   8   5     1220.46     1383.01     88.55 o 
  13   8   5        6.11       47.63     55.65 o 
 -14   9   5      281.47      167.30     63.21 o 
 -13   9   5      330.20      367.68     79.33 o 
 -12   9   5        1.25       -7.23     52.20 o 
 -11   9   5      245.20      394.36     61.85 o 
 -10   9   5      653.45      758.58     67.86 o 
  -9   9   5     3822.47     4133.97    131.14 o 
  -8   9   5     1750.73     1699.95     69.82 o 
  -7   9   5      971.45      916.53     52.81 o 
  -6   9   5      133.83      137.17     31.86 o 
  -5   9   5        0.69      -23.82     23.82 o 
  -4   9   5        6.58      -29.37     29.37 o 
  -3   9   5      112.03       62.67     24.66 o 
  -2   9   5      222.03      185.92     25.66 o 
  -1   9   5     3085.19     2690.33     76.58 o 
   0   9   5      252.43      268.92     32.77 o 
   1   9   5     5997.73     5525.28    118.69 o 
   2   9   5      697.36      765.60     47.53 o 
   3   9   5        5.80        5.23     27.75 o 
   4   9   5       82.09      108.52     28.26 o 
   5   9   5     2477.58     2688.21     74.13 o 
   6   9   5     1442.69     1408.80     55.32 o 
   7   9   5     4762.78     4896.67    123.27 o 
   8   9   5      172.49      155.50     40.74 o 
   9   9   5       37.56       32.16     44.63 o 
  10   9   5        1.37        3.39     45.19 o 
  11   9   5        0.64      -46.24     46.24 o 
  12   9   5       34.49      -49.89     49.89 o 
 -14  10   5      960.13      935.41    101.68 o 
 -13  10   5        0.57       72.92     57.48 o 
 -12  10   5       61.01        6.61     55.10 o 
 -11  10   5      140.08       61.50     53.35 o 
 -10  10   5     1999.68     1899.55     80.67 o 
  -9  10   5      132.31       85.36     41.68 o 
  -8  10   5     2126.62     2135.21     79.03 o 
  -7  10   5      101.99       70.07     36.85 o 
  -6  10   5     6324.01     5911.46    122.75 o 
  -5  10   5     3150.18     2977.68     79.51 o 
  -4  10   5     5770.29     5350.71    111.55 o 
  -3  10   5      529.70      622.50     47.41 o 
  -2  10   5     3395.39     3772.25     96.97 o 
  -1  10   5        7.75        3.09     34.01 o 
   0  10   5      158.88      184.39     33.49 o 
   1  10   5      378.62      358.46     38.47 o 
   2  10   5      283.04      278.95     36.37 o 
   3  10   5        3.31       32.30     28.66 o 
   4  10   5     1724.17     1660.05     78.74 o 
   5  10   5     1289.38     1220.10     54.26 o 
   6  10   5     3268.68     3273.28     87.79 o 
   7  10   5      250.77      253.45     44.97 o 
   8  10   5      163.92      210.60     44.51 o 
   9  10   5       70.65       15.18     52.81 o 
  10  10   5      867.91     1003.56     79.56 o 
  11  10   5      952.46      938.13    137.28 o 
  12  10   5      857.04     1015.41     88.34 o 
 -13  11   5        5.74      -57.07     57.07 o 
 -12  11   5      283.55      294.10     56.12 o 
 -11  11   5      482.34      602.98     60.84 o 
 -10  11   5      113.43       50.32     45.40 o 
  -9  11   5     1344.17     1398.08     87.22 o 
  -8  11   5     1531.25     1574.91     77.11 o 
  -7  11   5       31.90       54.13     36.45 o 
  -6  11   5     1030.35     1046.34     58.35 o 
  -5  11   5       36.23        2.20     30.02 o 
  -4  11   5      368.58      265.00     31.50 o 
  -3  11   5      489.91      590.56     46.42 o 
  -2  11   5      235.12      310.08     39.88 o 
  -1  11   5     1144.79     1157.55     63.75 o 
   0  11   5       71.80       17.31     21.84 o 
   1  11   5     9665.86     8787.95    196.32 o 
   2  11   5     1095.26     1166.07     58.64 o 
   3  11   5     1410.36     1388.27     62.59 o 
   4  11   5      119.41      109.72     34.06 o 
   5  11   5     3591.64     3496.21     92.76 o 
   6  11   5       96.83       60.39     35.35 o 
   7  11   5     1709.17     1724.42    100.09 o 
   8  11   5      196.79      229.75     49.93 o 
   9  11   5       68.40       40.77     49.37 o 
  10  11   5        9.12       12.65     50.20 o 
  11  11   5        2.50      -53.87     53.87 o 
 -12  12   5       36.84       59.87     60.08 o 
 -11  12   5       22.26      149.36     49.70 o 
 -10  12   5       55.36       43.40     44.25 o 
  -9  12   5      602.91      584.21     54.66 o 
  -8  12   5     1261.56     1211.32     67.59 o 
  -7  12   5        1.56      -14.02     36.79 o 
  -6  12   5     1175.97     1349.22     65.71 o 
  -5  12   5       24.88       14.73     28.75 o 
  -4  12   5     2742.27     2719.21     92.92 o 
  -3  12   5     1817.68     1613.44     60.72 o 
  -2  12   5      543.89      614.47     45.25 o 
  -1  12   5       55.27       75.63     35.63 o 
   0  12   5      106.86       82.27     26.25 o 
   1  12   5      397.20      352.61     49.81 o 
   2  12   5      731.63      926.49     96.74 o 
   3  12   5     1633.65     1474.30     68.82 o 
   4  12   5     2075.13     1889.00     95.37 o 
   5  12   5     1026.84     1088.23     58.00 o 
   6  12   5     1990.26     2156.64    128.31 o 
   7  12   5      209.34      210.74     48.91 o 
   8  12   5       54.03        0.48     47.45 o 
   9  12   5      112.50       80.46     56.77 o 
  10  12   5      244.91      264.65     65.12 o 
 -11  13   5      123.82      146.67     63.18 o 
 -10  13   5      618.98      524.18     72.01 o 
  -9  13   5      356.06      593.87     61.42 o 
  -8  13   5      142.15      112.81     45.45 o 
  -7  13   5       12.69       33.97     47.23 o 
  -6  13   5      681.12      730.32     56.52 o 
  -5  13   5       90.33       60.77     34.54 o 
  -4  13   5      462.40      349.89     41.79 o 
  -3  13   5      634.52      750.59     53.60 o 
  -2  13   5     2780.61     2786.12     81.64 o 
  -1  13   5     2638.52     2905.00    108.17 o 
   0  13   5      123.71       99.54     49.43 o 
   1  13   5     1376.68     1468.52     70.83 o 
   2  13   5      749.35      747.00     57.20 o 
   3  13   5       15.17       27.66     39.09 o 
   4  13   5     1019.66      941.38     83.31 o 
   5  13   5      583.33      604.38     59.14 o 
   6  13   5       46.98       54.05     46.77 o 
   7  13   5      769.89      790.04     67.10 o 
   8  13   5      298.10      234.75     66.76 o 
   9  13   5      522.70      423.75     70.32 o 
 -10  14   5       18.75       33.44     60.26 o 
  -9  14   5       45.51       72.04     58.75 o 
  -8  14   5      274.92      320.71     66.57 o 
  -7  14   5      236.14      125.43     45.24 o 
  -6  14   5      840.76      889.41     61.84 o 
  -5  14   5        1.80      -13.58     38.88 o 
  -4  14   5      712.00      886.11     54.70 o 
  -3  14   5       48.21       12.03     44.62 o 
  -2  14   5      711.55      680.96     56.14 o 
  -1  14   5      192.85      195.96     53.97 o 
   0  14   5       43.42       18.47     42.32 o 
   1  14   5      442.51      440.17     54.54 o 
   2  14   5      511.71      504.10     83.23 o 
   3  14   5     5114.34     5048.70    204.59 o 
   4  14   5      951.40      883.67     64.93 o 
   5  14   5      501.23      330.31     54.88 o 
   6  14   5      223.48      187.42     52.83 o 
   7  14   5       20.15       34.40     49.77 o 
   8  14   5        0.56      -31.29     55.25 o 
  -9  15   5      410.19      493.01     82.52 o 
  -8  15   5      176.35      202.08     63.56 o 
  -7  15   5       45.28       42.40     57.83 o 
  -6  15   5      201.47       84.64     57.73 o 
  -5  15   5        0.46        2.86     41.10 o 
  -4  15   5      191.58      206.69     50.37 o 
  -3  15   5       31.53        4.96     43.37 o 
  -2  15   5      861.76     1027.50     78.49 o 
  -1  15   5      354.00      401.42     65.60 o 
   0  15   5      917.23      830.17     66.03 o 
   1  15   5       99.68       54.48     50.52 o 
   2  15   5       57.89       73.14     47.37 o 
   3  15   5       31.79       25.56     46.21 o 
   4  15   5       66.93       54.87     54.11 o 
   5  15   5      173.27      186.57     53.44 o 
   6  15   5        0.86      -47.31     47.31 o 
   7  15   5      173.29       99.66     60.58 o 
  -7  16   5        9.63      -30.80     56.98 o 
  -6  16   5      329.47      397.34     70.31 o 
  -5  16   5       47.35        6.62     55.31 o 
  -4  16   5      773.55      919.28    116.40 o 
  -3  16   5        6.15       95.26     57.12 o 
  -2  16   5       27.07       18.08     55.08 o 
  -1  16   5      105.03      147.88     51.76 o 
   0  16   5      134.23      137.13     52.22 o 
   1  16   5      610.54      568.43     63.11 o 
   2  16   5       43.14      -15.24     46.92 o 
   3  16   5      884.61      966.63    102.24 o 
   4  16   5      176.29      151.47     62.48 o 
   5  16   5      727.77      709.96     77.36 o 
  -5  17   5        0.10     -113.80    121.96 o 
  -4  17   5       70.07      132.75     62.25 o 
  -3  17   5      153.66       82.88     64.45 o 
  -2  17   5     1187.00     1210.82     80.02 o 
  -1  17   5      103.28       69.78     52.65 o 
   0  17   5      142.05      141.78     53.93 o 
   1  17   5       80.87       -7.23     49.24 o 
   2  17   5        4.18      -53.96     53.96 o 
   3  17   5      276.54      265.48     69.95 o 
 -16   0   6       12.69       32.80     81.95 o 
 -14   0   6     6943.81     6973.23    264.51 o 
 -12   0   6     3975.98     3882.72    139.88 o 
 -10   0   6      597.05      554.82     40.88 o 
  -8   0   6     3383.94     3576.07    143.99 o 
  -6   0   6    21369.04    19755.52    416.51 o 
  -4   0   6       22.62        5.17     26.16 o 
  -2   0   6    19058.13    20020.85    348.43 o 
   0   0   6    16705.82    16429.37    289.15 o 
   2   0   6     5345.72     5213.15    162.18 o 
   4   0   6    15183.83    15723.90    344.45 o 
   6   0   6     2601.16     2308.72     64.34 o 
   8   0   6     2440.21     2228.00     71.58 o 
  10   0   6      304.61      222.83     47.07 o 
  12   0   6       12.04       11.41     45.80 o 
  14   0   6      191.39       36.34     65.66 o 
 -16   1   6        0.28       -0.12     60.02 o 
 -15   1   6      129.06      128.53     58.99 o 
 -14   1   6        6.35      -38.47     38.47 o 
 -13   1   6      207.83      218.47     46.94 o 
 -12   1   6      209.13      195.03     45.33 o 
 -11   1   6     1390.46     1509.94     60.18 o 
 -10   1   6     1816.17     1937.54     79.90 o 
  -9   1   6     1743.41     1685.56     62.37 o 
  -8   1   6      468.68      422.03     38.40 o 
  -7   1   6     2208.95     2209.49     52.72 o 
  -6   1   6       65.90       35.68     16.19 o 
  -5   1   6      804.12      729.24     30.70 o 
  -4   1   6     5274.62     5454.12    103.34 o 
  -3   1   6    20813.93    20671.35    294.85 o 
  -2   1   6     8785.01     9705.74    127.21 o 
  -1   1   6     3807.48     3823.35     54.52 o 
   0   1   6      589.91      654.38     17.57 o 
   1   1   6     1102.33     1294.02     44.55 o 
   2   1   6     3600.54     4064.33     71.16 o 
   3   1   6      181.80      162.62     14.75 o 
   4   1   6        3.40        6.97     17.71 o 
   5   1   6      705.72      662.20     30.92 o 
   6   1   6     3659.92     3907.60     64.86 o 
   7   1   6     7135.11     7085.53     98.94 o 
   8   1   6        5.49      -17.56     17.56 o 
   9   1   6     9946.32    10256.20    142.70 o 
  10   1   6       12.01       -4.79     26.49 o 
  11   1   6      416.83      385.17     39.57 o 
  12   1   6       26.84      -15.96     33.54 o 
  13   1   6      231.98      188.77     45.20 o 
  14   1   6       73.86       60.00     45.18 o 
 -16   2   6      276.71      402.28     71.61 o 
 -15   2   6      247.15      308.98     79.67 o 
 -14   2   6     3297.74     3315.61    111.86 o 
 -13   2   6       10.08       21.51     44.82 o 
 -12   2   6     1881.76     1829.99     71.17 o 
 -11   2   6      497.74      538.94     49.12 o 
 -10   2   6      259.08      327.08     43.88 o 
  -9   2   6       96.91      131.83     34.83 o 
  -8   2   6    15814.80    15781.02    304.40 o 
  -7   2   6     7103.86     7558.40    163.56 o 
  -6   2   6      511.35      421.29     36.53 o 
  -5   2   6     3312.15     3052.86     67.80 o 
  -4   2   6       85.36      110.24     15.24 o 
  -3   2   6       78.11      231.99     17.86 o 
  -2   2   6     6974.13     6939.62    102.68 o 
  -1   2   6    15986.70    16479.65    220.49 o 
   0   2   6      318.45      185.19     12.25 o 
   1   2   6     1726.43     1454.11     31.08 o 
   2   2   6    15507.08    14827.03    219.87 o 
   3   2   6      416.47      506.51     33.34 o 
   4   2   6    39471.29    41074.95    449.45 o 
   5   2   6     4493.98     4626.74     78.49 o 
   6   2   6     1175.85     1054.83     37.55 o 
   7   2   6      476.27      440.65     24.38 o 
   8   2   6     1209.13     1203.52     37.70 o 
   9   2   6     1401.90     1447.41     39.18 o 
  10   2   6      109.40       37.69     29.20 o 
  11   2   6       33.90        2.24     32.63 o 
  12   2   6       22.56       46.07     37.04 o 
  13   2   6      833.40      752.96     62.36 o 
  14   2   6       10.03       52.36     44.29 o 
 -16   3   6       94.55       37.01     59.58 o 
 -15   3   6       86.78       63.62     51.44 o 
 -14   3   6       28.53      -47.03     47.03 o 
 -13   3   6      338.45      309.94     46.81 o 
 -12   3   6     1339.06     1462.85     73.73 o 
 -11   3   6      315.66      354.18     45.71 o 
 -10   3   6     4153.33     4320.21    124.40 o 
  -9   3   6     3116.05     2873.01     93.92 o 
  -8   3   6      244.42      162.58     34.03 o 
  -7   3   6      330.51      166.50     30.58 o 
  -6   3   6        9.65        0.01     27.29 o 
  -5   3   6     3459.16     3155.00     70.68 o 
  -4   3   6     6235.65     6017.31    100.55 o 
  -3   3   6    16531.54    15775.54    233.35 o 
  -2   3   6     6832.42     6235.75    103.06 o 
  -1   3   6    15063.46    14458.90    183.85 o 
   0   3   6      757.02      889.84     28.56 o 
   1   3   6     1406.23     1213.27     31.86 o 
   2   3   6    13597.56    15368.64    182.93 o 
   3   3   6      542.76      696.05     19.58 o 
   4   3   6      488.89      578.89     20.22 o 
   5   3   6      666.87      715.37     25.07 o 
   6   3   6     6971.01     7469.02    110.10 o 
   7   3   6     7649.23     7795.87    116.65 o 
   8   3   6      130.51      139.91     22.51 o 
   9   3   6     4370.83     4515.08     84.66 o 
  10   3   6        2.40       22.38     27.23 o 
  11   3   6       17.99       64.04     34.48 o 
  12   3   6       85.74       81.94     40.15 o 
  13   3   6      150.52      140.58     44.50 o 
  14   3   6      376.62      355.77     54.94 o 
 -16   4   6      340.86      259.42     69.62 o 
 -15   4   6      518.07      570.50     59.74 o 
 -14   4   6     1135.38     1207.99     63.45 o 
 -13   4   6      111.81       46.97     38.84 o 
 -12   4   6     2065.64     2030.04     90.99 o 
 -11   4   6       97.77      174.28     48.17 o 
 -10   4   6       35.84       -0.97     39.73 o 
  -9   4   6      113.36      140.24     41.34 o 
  -8   4   6     1243.62     1167.89     54.39 o 
  -7   4   6     9535.32     9472.03    201.57 o 
  -6   4   6     1828.44     1640.64     62.41 o 
  -5   4   6    18406.28    17604.46    264.53 o 
  -4   4   6     2149.61     2089.54     51.74 o 
  -3   4   6     5727.84     5390.51     95.12 o 
  -2   4   6     1628.62     1829.85     48.72 o 
  -1   4   6     1103.12     1079.38     33.57 o 
   0   4   6     5317.65     4944.77     79.65 o 
   1   4   6     6031.76     5950.60     85.04 o 
   2   4   6    19436.50    18910.22    212.61 o 
   3   4   6      514.85      541.56     25.25 o 
   4   4   6    14325.32    13818.90    205.25 o 
   5   4   6     1633.11     1624.76     38.04 o 
   6   4   6     1414.73     1482.32     38.32 o 
   7   4   6       23.78        7.60     17.58 o 
   8   4   6        1.32      -20.20     20.20 o 
   9   4   6     1738.36     1659.90     64.55 o 
  10   4   6      374.77      391.72     37.63 o 
  11   4   6     2284.79     2516.04     96.36 o 
  12   4   6       42.42       19.06     44.10 o 
  13   4   6      597.19      484.42     62.29 o 
  14   4   6       49.11      -18.45     51.60 o 
 -16   5   6      219.81      202.44     67.65 o 
 -15   5   6      251.65      229.54     48.60 o 
 -14   5   6       20.69      -14.57     40.91 o 
 -13   5   6       37.80      -15.58     45.91 o 
 -12   5   6     3206.52     3138.49    115.31 o 
 -11   5   6        3.60      -13.73     41.30 o 
 -10   5   6     4354.93     4354.76    128.55 o 
  -9   5   6      145.09      113.34     41.65 o 
  -8   5   6      530.10      567.83     68.00 o 
  -7   5   6     1698.99     1687.63     61.89 o 
  -6   5   6        2.98       33.69     20.34 o 
  -5   5   6      377.45      321.84     25.78 o 
  -4   5   6      201.03      190.78     23.62 o 
  -3   5   6    14580.16    15775.04    220.79 o 
  -2   5   6     5030.54     4523.36     84.80 o 
  -1   5   6       35.69      126.30     19.57 o 
   0   5   6     9371.54     9743.30    132.15 o 
   1   5   6       52.35        8.61     10.21 o 
   2   5   6     1283.86     1321.81     32.39 o 
   3   5   6       12.56       -9.95      9.95 o 
   4   5   6     2694.33     3349.14     57.94 o 
   5   5   6     2546.23     2495.11     67.76 o 
   6   5   6     4045.31     4321.05     97.23 o 
   7   5   6     3377.34     3178.61    163.46 o 
   8   5   6     4200.13     4125.49     80.42 o 
   9   5   6     1366.33     1385.71     59.64 o 
  10   5   6        0.57      -17.04     32.28 o 
  11   5   6       41.40       48.74     36.22 o 
  12   5   6      137.73      108.53     50.42 o 
  13   5   6      402.99      523.84     64.83 o 
 -15   6   6      134.11      169.80     50.34 o 
 -14   6   6      162.86      151.94     47.75 o 
 -13   6   6      177.63      178.98     57.30 o 
 -12   6   6      226.29       91.00     50.78 o 
 -11   6   6       33.78        9.43     45.97 o 
 -10   6   6      443.21      423.23     60.40 o 
  -9   6   6     1506.66     1710.52     78.28 o 
  -8   6   6     1913.18     1794.08     94.13 o 
  -7   6   6     5497.50     5718.83    151.99 o 
  -6   6   6     1247.99     1207.90     46.50 o 
  -5   6   6     3593.98     3173.76     66.51 o 
  -4   6   6      715.81      804.63     32.37 o 
  -3   6   6    11494.40    11388.29    167.78 o 
  -2   6   6      212.22      289.93     22.63 o 
  -1   6   6      509.69      572.67     28.18 o 
   0   6   6     6827.88     7149.94    110.79 o 
   1   6   6     9477.56     9853.20    135.34 o 
   2   6   6    14347.45    13738.19    194.75 o 
   3   6   6       12.25       16.94     14.01 o 
   4   6   6     2443.32     2058.68     59.70 o 
   5   6   6      467.75      376.20     25.83 o 
   6   6   6        0.27        0.15     22.45 o 
   7   6   6      845.66     1040.23     61.87 o 
   8   6   6       39.54       25.98     24.35 o 
   9   6   6     1875.65     1954.40     83.75 o 
  10   6   6       21.66       15.20     33.45 o 
  11   6   6     2682.61     2895.28    109.31 o 
  12   6   6      302.57      204.79     61.95 o 
  13   6   6      603.56      527.87     71.19 o 
 -15   7   6       12.78      -54.06     54.06 o 
 -14   7   6      201.01      225.17     63.75 o 
 -13   7   6       30.28       -1.10     51.39 o 
 -12   7   6      550.96      653.10     68.00 o 
 -11   7   6      711.08      763.21     80.36 o 
 -10   7   6     1701.64     1719.26    117.92 o 
  -9   7   6       27.16      -19.54     40.48 o 
  -8   7   6     1993.98     1900.45     60.54 o 
  -7   7   6      582.64      660.89     38.42 o 
  -6   7   6       10.43        0.11     21.00 o 
  -5   7   6     1893.66     1777.08     50.04 o 
  -4   7   6      282.19      330.62     26.45 o 
  -3   7   6     4822.85     5065.82     90.65 o 
  -2   7   6     9401.52     9303.81    142.76 o 
  -1   7   6     3344.64     3323.78     65.56 o 
   0   7   6    10568.63    10059.81    150.12 o 
   1   7   6      114.30      123.41     18.16 o 
   2   7   6      550.20      580.01     32.79 o 
   3   7   6        0.16       -5.45     20.02 o 
   4   7   6      202.89      201.42     30.02 o 
   5   7   6     1544.08     1623.31     41.60 o 
   6   7   6     6306.05     6628.32    132.06 o 
   7   7   6      802.99      856.78     50.06 o 
   8   7   6     1351.10     1375.34     85.77 o 
   9   7   6        6.96       19.41     40.08 o 
  10   7   6       97.52      109.52     47.53 o 
  11   7   6       10.91      -48.52     48.52 o 
  12   7   6        1.02      -36.26     54.02 o 
  13   7   6        1.32       46.61     57.34 o 
 -15   8   6      449.34      416.56     64.29 o 
 -14   8   6       94.08       49.46     59.25 o 
 -13   8   6      145.01       87.82     58.20 o 
 -12   8   6       15.22      -39.65     50.81 o 
 -11   8   6        6.79       16.43     49.69 o 
 -10   8   6     1207.03     1105.21     75.17 o 
  -9   8   6      831.86     1032.69     76.18 o 
  -8   8   6      950.78      911.36     43.61 o 
  -7   8   6     1272.24     1295.43     55.30 o 
  -6   8   6     2561.99     2479.97     75.92 o 
  -5   8   6    11775.86    12001.44    200.78 o 
  -4   8   6       10.25       96.98     51.27 o 
  -3   8   6       46.50       31.65     19.67 o 
  -2   8   6      115.72       60.16     20.58 o 
  -1   8   6     6581.79     7047.60    115.75 o 
   0   8   6      753.35      969.25     42.04 o 
   1   8   6      194.40      219.80     24.28 o 
   2   8   6      497.40      390.54     30.15 o 
   3   8   6       83.72       46.46     23.13 o 
   4   8   6        1.18       13.07     21.01 o 
   5   8   6      198.12       73.54     36.15 o 
   6   8   6      147.76      157.58     23.21 o 
   7   8   6      562.51      651.44     47.24 o 
   8   8   6      152.79       97.47     38.74 o 
   9   8   6     1067.54     1066.51     71.04 o 
  10   8   6        4.57       39.68     46.78 o 
  11   8   6     2845.95     2837.53    116.08 o 
  12   8   6       57.29      -18.27     50.81 o 
 -14   9   6      461.95      579.47     76.34 o 
 -13   9   6        1.02      -53.37     53.37 o 
 -12   9   6     1500.36     1629.79     93.67 o 
 -11   9   6        5.84       72.54     52.71 o 
 -10   9   6      306.83      398.63     49.19 o 
  -9   9   6      445.39      481.49     40.24 o 
  -8   9   6     2264.50     2209.34     80.13 o 
  -7   9   6        0.19       13.82     33.09 o 
  -6   9   6        3.98       41.57     28.34 o 
  -5   9   6      113.31      126.02     34.67 o 
  -4   9   6      890.54      984.84     44.79 o 
  -3   9   6       39.81       -1.74     23.83 o 
  -2   9   6     5253.40     4885.31    116.09 o 
  -1   9   6      743.08      749.51     36.08 o 
   0   9   6     6872.77     6258.55    119.66 o 
   1   9   6       74.18      139.77     19.63 o 
   2   9   6        7.98      -15.98     23.42 o 
   3   9   6       63.70       37.24     25.41 o 
   4   9   6      972.26      967.91     45.56 o 
   5   9   6       27.83       10.24     25.19 o 
   6   9   6     3681.22     3705.68    102.56 o 
   7   9   6       53.95       -6.21     34.75 o 
   8   9   6      314.55      387.20     83.67 o 
   9   9   6       17.27      -54.97     54.97 o 
  10   9   6       72.00       84.88     48.98 o 
  11   9   6       25.03      -31.39     50.80 o 
  12   9   6       97.27       32.26     52.85 o 
 -14  10   6       10.02       90.67    126.40 o 
 -13  10   6      371.50      506.13     75.05 o 
 -12  10   6      106.14       42.57     57.65 o 
 -11  10   6      291.40      173.06     51.51 o 
 -10  10   6       31.05      -31.39     31.39 o 
  -9  10   6     1024.34      891.88     61.43 o 
  -8  10   6      303.37      294.58     46.31 o 
  -7  10   6     5302.47     5202.19    133.76 o 
  -6  10   6      852.81      923.74     49.45 o 
  -5  10   6     7434.21     7254.93    154.94 o 
  -4  10   6     1552.69     1663.78     58.52 o 
  -3  10   6      468.22      422.64     35.60 o 
  -2  10   6       42.97       78.83     25.92 o 
  -1  10   6     1443.15     1605.92     73.70 o 
   0  10   6        2.53       -8.32     28.35 o 
   1  10   6      994.34     1001.03     48.83 o 
   2  10   6      777.52      803.61     47.62 o 
   3  10   6       24.51       15.68     27.44 o 
   4  10   6      885.59      865.92     46.14 o 
   5  10   6      479.50      487.46     40.57 o 
   6  10   6        2.09       36.15     37.60 o 
   7  10   6      757.95      768.82     57.29 o 
   8  10   6       76.16       74.58     45.57 o 
   9  10   6      173.17      260.51     58.60 o 
  10  10   6       20.81      -48.92     50.28 o 
  11  10   6      554.14      657.78     74.15 o 
 -13  11   6      144.06       41.29     54.96 o 
 -12  11   6      797.47      826.21     69.11 o 
 -11  11   6      105.06       70.85     48.15 o 
 -10  11   6     1203.54     1452.11     75.11 o 
  -9  11   6      284.65      312.67     48.93 o 
  -8  11   6     1511.49     1611.58     90.73 o 
  -7  11   6      614.79      590.33     52.50 o 
  -6  11   6       43.33       13.93     31.39 o 
  -5  11   6      872.17      986.76     51.80 o 
  -4  11   6      107.84       60.00     30.40 o 
  -3  11   6      861.91      775.74     44.55 o 
  -2  11   6     4334.99     4205.76    107.87 o 
  -1  11   6      505.12      433.66     43.52 o 
   0  11   6     2767.09     2538.87     82.28 o 
   1  11   6     2807.99     2761.49     78.13 o 
   2  11   6      135.32       72.98     31.93 o 
   3  11   6        0.65      -28.70     28.70 o 
   4  11   6     1029.14      988.13     69.19 o 
   5  11   6       63.54       32.57     34.05 o 
   6  11   6     1584.61     1860.34     79.57 o 
   7  11   6      422.36      397.08     51.61 o 
   8  11   6      136.57       51.68     50.09 o 
   9  11   6        5.59      -16.45     48.88 o 
  10  11   6      140.90      100.84     56.84 o 
  11  11   6      375.67      472.89     80.45 o 
 -12  12   6       17.51        3.47     47.31 o 
 -11  12   6       31.71       72.22     48.99 o 
 -10  12   6      132.10       89.04     47.74 o 
  -9  12   6      328.71      272.10     49.65 o 
  -8  12   6        1.08        2.25     40.43 o 
  -7  12   6     1311.36     1330.30     72.45 o 
  -6  12   6       62.94       57.13     46.35 o 
  -5  12   6     2546.35     2539.50     79.38 o 
  -4  12   6     1361.68     1356.13     58.28 o 
  -3  12   6     1025.60     1154.53     61.09 o 
  -2  12   6        0.35       46.73     35.86 o 
  -1  12   6        0.93      -10.97     38.23 o 
   0  12   6      366.61      390.10     32.23 o 
   1  12   6      793.76      722.45     79.24 o 
   2  12   6     3245.45     3235.99     91.53 o 
   3  12   6       79.75       24.11     38.51 o 
   4  12   6      713.47      569.64     48.00 o 
   5  12   6      152.66      138.25     45.57 o 
   6  12   6        5.81       -5.69     42.30 o 
   7  12   6       31.68      -33.11     41.38 o 
   8  12   6      182.80      235.76     59.64 o 
   9  12   6      895.36      892.19    121.20 o 
  10  12   6        0.55      -22.93     54.78 o 
 -11  13   6      315.95      249.20    103.82 o 
 -10  13   6     1712.35     1819.24     85.27 o 
  -9  13   6      127.82       55.07     46.23 o 
  -8  13   6      613.92      761.25     79.95 o 
  -7  13   6      117.28       51.24     42.02 o 
  -6  13   6        0.90      -27.19     39.00 o 
  -5  13   6      987.00      956.33     62.17 o 
  -4  13   6      959.34     1073.49     63.59 o 
  -3  13   6     2011.27     2090.38    104.87 o 
  -2  13   6        6.71       21.08     40.11 o 
  -1  13   6      152.16      131.41     41.34 o 
   0  13   6     1474.24     1407.96     77.69 o 
   1  13   6      272.97      199.41     45.99 o 
   2  13   6        0.63        9.62     35.82 o 
   3  13   6      144.68      153.61     40.97 o 
   4  13   6      261.56      251.10     56.99 o 
   5  13   6       78.87       47.99     43.23 o 
   6  13   6     1196.18     1385.46     78.64 o 
   7  13   6      315.27      247.52     59.80 o 
   8  13   6      462.47      416.56     69.17 o 
   9  13   6      164.26      125.04     61.39 o 
 -10  14   6       27.28       82.25     61.88 o 
  -9  14   6       14.31      -15.59     56.39 o 
  -8  14   6        5.72      -24.76     58.06 o 
  -7  14   6     1098.31     1119.55    100.85 o 
  -6  14   6       15.60       30.01     42.56 o 
  -5  14   6      872.96      952.21     64.12 o 
  -4  14   6      135.61      126.28     45.13 o 
  -3  14   6      226.11      250.53     47.77 o 
  -2  14   6      219.36      258.29     47.81 o 
  -1  14   6      763.13      786.63     69.86 o 
   0  14   6      267.13      309.89     57.11 o 
   1  14   6     2049.01     2049.43    100.39 o 
   2  14   6     2347.29     2256.16     99.57 o 
   3  14   6      283.95      312.63     54.18 o 
   4  14   6       18.09        9.49     44.33 o 
   5  14   6       46.37       32.26     46.15 o 
   6  14   6       71.11       81.24     47.71 o 
   7  14   6        0.61      -38.29     49.46 o 
   8  14   6        0.40      -25.09     54.69 o 
  -9  15   6       44.72       84.43     92.91 o 
  -8  15   6      186.77      279.70     66.03 o 
  -7  15   6        4.44      -53.81     56.77 o 
  -6  15   6       23.86      -24.12     42.04 o 
  -5  15   6        3.05        8.28     57.77 o 
  -4  15   6        0.19       -6.86     43.28 o 
  -3  15   6     1217.44     1422.05     87.83 o 
  -2  15   6      136.32       14.13     64.53 o 
  -1  15   6     1957.99     2060.88    100.59 o 
   0  15   6      269.53      367.04     55.33 o 
   1  15   6       51.77       24.31     46.03 o 
   2  15   6       18.70       51.23     46.22 o 
   3  15   6       41.78       72.56     47.47 o 
   4  15   6        7.52       -6.22     44.74 o 
   5  15   6      126.05       63.10     50.61 o 
   6  15   6      489.82      580.71     86.86 o 
  -7  16   6       19.40      -42.57     59.64 o 
  -6  16   6       24.14      -41.00     56.26 o 
  -5  16   6      969.54      882.04     83.40 o 
  -4  16   6       39.96      -18.91     43.58 o 
  -3  16   6       18.01      -53.03     53.03 o 
  -2  16   6      526.86      529.33     71.28 o 
  -1  16   6      531.64      541.08     71.33 o 
   0  16   6        7.15       76.58     49.40 o 
   1  16   6      136.05      124.59     50.77 o 
   2  16   6      710.85      698.20     75.82 o 
   3  16   6       71.99       44.35     49.58 o 
   4  16   6      177.79       85.20     66.88 o 
   5  16   6        1.22      -17.76     99.97 o 
  -4  17   6      434.41      568.57     94.92 o 
  -3  17   6     1101.92     1309.01     94.25 o 
  -2  17   6       77.27      121.86     62.64 o 
  -1  17   6      990.30     1097.81     79.27 o 
   0  17   6       34.70       37.34     52.12 o 
   1  17   6       65.51        9.70     56.77 o 
   2  17   6        1.44      -78.21     78.21 o 
 -15   0   7     2267.83     2442.41    157.59 o 
 -13   0   7     1970.47     1922.83    134.06 o 
 -11   0   7      500.41      429.52     37.53 o 
  -9   0   7     8870.36     9297.28    287.64 o 
  -7   0   7     1162.93      961.20     43.22 o 
  -5   0   7       50.75       37.45     34.52 o 
  -3   0   7    10993.31    11625.67    304.89 o 
  -1   0   7     2407.65     2448.17     86.89 o 
   1   0   7     8305.65     8457.41    158.20 o 
   3   0   7    17885.56    19442.01    506.40 o 
   5   0   7    12784.81    13725.59    275.46 o 
   7   0   7      330.38      260.07     28.90 o 
   9   0   7       93.45       57.76     31.67 o 
  11   0   7      107.39       85.91     46.09 o 
  13   0   7      954.76      957.54     82.26 o 
 -16   1   7      455.58      379.36     71.32 o 
 -15   1   7        6.12      -54.44     54.44 o 
 -14   1   7      128.88      103.39     57.92 o 
 -13   1   7      339.74      300.29     40.21 o 
 -12   1   7       23.17      -39.62     39.62 o 
 -11   1   7      321.20      266.53     50.75 o 
 -10   1   7     2172.72     2275.42     88.57 o 
  -9   1   7      283.82      295.70     39.73 o 
  -8   1   7      454.36      466.74     26.90 o 
  -7   1   7       50.28       44.08     17.40 o 
  -6   1   7     2411.04     2548.57     94.21 o 
  -5   1   7        7.99       10.63     17.72 o 
  -4   1   7    16178.76    15593.61    253.19 o 
  -3   1   7        4.37       -6.75     15.88 o 
  -2   1   7     9955.22     9659.35    128.11 o 
  -1   1   7      673.05      824.52     24.18 o 
   0   1   7      535.24      715.11     19.07 o 
   1   1   7       81.33      118.42     12.49 o 
   2   1   7     2837.04     3241.36     68.98 o 
   3   1   7       34.79        3.34     14.68 o 
   4   1   7       83.58      107.48     22.93 o 
   5   1   7     1856.78     1666.48     38.55 o 
   6   1   7      221.35      189.69     18.59 o 
   7   1   7     2216.83     2292.37     45.23 o 
   8   1   7     4584.80     4850.96     82.82 o 
   9   1   7      226.76      197.67     24.78 o 
  10   1   7     1036.81     1040.72     49.02 o 
  11   1   7      606.41      581.47     44.35 o 
  12   1   7     1490.04     1414.38     66.58 o 
  13   1   7        0.09       21.17     40.73 o 
  14   1   7     1984.99     1873.64     91.32 o 
 -16   2   7      198.12       83.07     61.22 o 
 -15   2   7      626.06      552.29     72.31 o 
 -14   2   7       34.59      -40.35     40.35 o 
 -13   2   7     1733.57     1705.28     79.44 o 
 -12   2   7       22.40      -15.56     32.96 o 
 -11   2   7       30.71      -31.20     36.11 o 
 -10   2   7     1353.99     1411.98     64.27 o 
  -9   2   7     4691.60     4533.23    109.42 o 
  -8   2   7     1781.27     1760.85     69.62 o 
  -7   2   7     9146.86     8721.65    184.98 o 
  -6   2   7    10734.79    11557.94    198.38 o 
  -5   2   7      125.25      168.72     18.69 o 
  -4   2   7     1208.52     1116.35     39.00 o 
  -3   2   7      354.27      342.17     25.09 o 
  -2   2   7       66.14       20.67     13.81 o 
  -1   2   7     2499.44     2442.07     44.04 o 
   0   2   7      571.41      453.86     19.58 o 
   1   2   7     4695.48     4588.27     67.90 o 
   2   2   7    11409.61    13118.75    198.81 o 
   3   2   7    37389.57    40081.68    525.49 o 
   4   2   7        5.87       15.07     14.71 o 
   5   2   7     4903.48     5106.64     79.11 o 
   6   2   7       25.18       33.01     14.79 o 
   7   2   7      112.50      106.46     18.29 o 
   8   2   7      531.60      529.54     28.15 o 
   9   2   7      937.30      861.91     35.51 o 
  10   2   7       57.16       78.91     35.18 o 
  11   2   7      475.36      437.09     42.07 o 
  12   2   7      939.23      924.09     60.14 o 
  13   2   7      184.40      211.81     45.88 o 
  14   2   7       29.23       38.90     44.66 o 
 -16   3   7      185.28      123.51     63.12 o 
 -15   3   7       20.05      -27.85     56.44 o 
 -14   3   7      118.92        4.41     44.82 o 
 -13   3   7     1949.84     2100.83     75.49 o 
 -12   3   7        5.87       39.35     41.33 o 
 -11   3   7     3785.36     3878.45    110.54 o 
 -10   3   7        9.56       70.53     41.92 o 
  -9   3   7      429.43      451.53     48.49 o 
  -8   3   7       28.79      -24.95     31.89 o 
  -7   3   7        0.85       -5.21     29.01 o 
  -6   3   7      492.90      374.27     25.89 o 
  -5   3   7     4343.09     4530.78     86.51 o 
  -4   3   7    27449.75    28107.34    439.87 o 
  -3   3   7     7555.42     8715.56    151.72 o 
  -2   3   7    16982.72    16434.12    224.23 o 
  -1   3   7     1847.27     1730.12     37.67 o 
   0   3   7     5202.65     5660.30     76.05 o 
   1   3   7     9319.57     9144.50    131.23 o 
   2   3   7    11354.24    12660.89    162.93 o 
   3   3   7      369.85      380.98     26.07 o 
   4   3   7       12.92       -5.09     11.97 o 
   5   3   7     9722.88     9790.93    135.77 o 
   6   3   7     2601.08     2499.58     50.60 o 
   7   3   7     2024.85     2034.59     47.65 o 
   8   3   7     2479.24     2262.95     53.22 o 
   9   3   7     1476.88     1543.17     56.13 o 
  10   3   7       88.93      163.06     32.78 o 
  11   3   7      599.85      652.34     62.47 o 
  12   3   7     1454.47     1408.71     69.44 o 
  13   3   7      121.41      127.19     45.40 o 
 -16   4   7      135.00      250.76     67.75 o 
 -15   4   7     1173.41     1373.37     84.58 o 
 -14   4   7      187.35       61.98     41.88 o 
 -13   4   7     3028.74     2998.68    104.53 o 
 -12   4   7       45.16       38.80     43.51 o 
 -11   4   7       11.21      -27.44     43.34 o 
 -10   4   7      436.91      573.71     72.43 o 
  -9   4   7     5409.27     5231.77    138.96 o 
  -8   4   7     5956.71     6377.71    138.62 o 
  -7   4   7     2387.07     2228.31     77.89 o 
  -6   4   7    10477.97    10627.95    187.04 o 
  -5   4   7     5937.52     6209.22    120.24 o 
  -4   4   7      685.12      839.85     40.22 o 
  -3   4   7     1074.72     1049.15     36.32 o 
  -2   4   7      542.31      490.22     26.04 o 
  -1   4   7       11.73       47.28     20.29 o 
   0   4   7    11216.56    12100.51    170.60 o 
   1   4   7    19816.21    20921.43    246.22 o 
   2   4   7     7149.28     9092.33    146.61 o 
   3   4   7    13289.64    14102.37    172.35 o 
   4   4   7       53.65       35.35     13.23 o 
   5   4   7     1434.95     1540.46     50.22 o 
   6   4   7      531.95      484.64     26.57 o 
   7   4   7      612.11      665.64     32.50 o 
   8   4   7      256.61      226.19     24.96 o 
   9   4   7      127.43       93.57     32.97 o 
  10   4   7     2007.67     1934.41    128.34 o 
  11   4   7      131.49       97.06     39.50 o 
  12   4   7     1741.57     1649.26     82.67 o 
  13   4   7        2.48        4.82     52.11 o 
 -16   5   7        8.46      -40.78     59.46 o 
 -15   5   7      343.73      375.33     52.25 o 
 -14   5   7        3.03      -21.90     41.08 o 
 -13   5   7     1089.26      925.55     75.80 o 
 -12   5   7      696.60      806.67     76.19 o 
 -11   5   7     4596.98     4482.31    136.87 o 
 -10   5   7      770.43      764.35     60.59 o 
  -9   5   7     1627.24     1545.23     91.69 o 
  -8   5   7     1214.02     1201.28     55.96 o 
  -7   5   7       10.94       -0.88     30.87 o 
  -6   5   7     1888.55     1744.02     50.97 o 
  -5   5   7     1575.03     1543.76     44.22 o 
  -4   5   7    10821.98    10358.96    167.28 o 
  -3   5   7     3312.30     3921.48     79.17 o 
  -2   5   7    14408.75    13023.29    200.87 o 
  -1   5   7     6390.65     6935.11    117.43 o 
   0   5   7      394.17      254.20     23.04 o 
   1   5   7     1589.37     1822.83     44.03 o 
   2   5   7       12.37       40.27     12.58 o 
   3   5   7     2118.87     2639.61     46.60 o 
   4   5   7       64.64       75.21     13.52 o 
   5   5   7     9060.70     8792.19    125.41 o 
   6   5   7     1882.07     1676.24     45.46 o 
   7   5   7     5679.97     5771.04    108.23 o 
   8   5   7      259.93      290.90     34.62 o 
   9   5   7      816.29      745.88     58.18 o 
  10   5   7     1444.35     1528.86     75.64 o 
  11   5   7      228.39      212.83     58.62 o 
  12   5   7     1211.71     1168.33     76.29 o 
  13   5   7       34.61       33.60     49.74 o 
 -15   6   7      197.77      139.66     48.59 o 
 -14   6   7       64.80       71.71     56.21 o 
 -13   6   7       44.94       -6.69     52.93 o 
 -12   6   7        2.54      -42.52     47.54 o 
 -11   6   7     3624.08     3163.98    185.22 o 
 -10   6   7      274.51      228.10     51.84 o 
  -9   6   7     3590.19     3602.11    115.79 o 
  -8   6   7     2788.55     2823.08     97.57 o 
  -7   6   7     6052.80     6532.80    122.43 o 
  -6   6   7     6057.58     6027.08    105.49 o 
  -5   6   7      218.07       88.29     23.82 o 
  -4   6   7     4957.99     5251.64    150.33 o 
  -3   6   7    10357.19    10842.25    162.13 o 
  -2   6   7      707.46      604.57     28.72 o 
  -1   6   7      152.47      140.40     22.13 o 
   0   6   7    12469.65    13815.05    182.56 o 
   1   6   7     5895.69     6867.87    109.20 o 
   2   6   7      641.15     1045.94     30.48 o 
   3   6   7     2220.46     2074.24     48.90 o 
   4   6   7       33.60       15.44     18.01 o 
   5   6   7        6.88        3.29     20.29 o 
   6   6   7     1382.08     1532.11     58.07 o 
   7   6   7      125.86      113.72     26.70 o 
   8   6   7     1593.48     1544.08     71.76 o 
   9   6   7      558.78      597.15     80.06 o 
  10   6   7     2809.97     2994.92    158.72 o 
  11   6   7      164.59      154.73     49.10 o 
  12   6   7     1414.65     1380.74    167.59 o 
  13   6   7       15.81      -40.67     50.29 o 
 -15   7   7       69.46      105.39     49.80 o 
 -14   7   7       79.60       73.91     60.68 o 
 -13   7   7     1535.87     1474.69     90.85 o 
 -12   7   7        4.17       66.58     54.56 o 
 -11   7   7     2094.09     2265.81    100.44 o 
 -10   7   7       10.44      -31.15     44.40 o 
  -9   7   7     1938.23     2157.72    165.30 o 
  -8   7   7       69.12       19.53     24.82 o 
  -7   7   7       15.20       25.76     22.37 o 
  -6   7   7      879.60      914.02     39.20 o 
  -5   7   7     1010.77      995.60     38.94 o 
  -4   7   7     3470.79     3055.53     67.32 o 
  -3   7   7     4183.90     4166.33     79.99 o 
  -2   7   7     2994.71     3589.64     71.39 o 
  -1   7   7    20999.40    21166.23    291.97 o 
   0   7   7     3049.62     2992.31     55.92 o 
   1   7   7      467.18      341.25     23.26 o 
   2   7   7        2.79      -13.00     13.00 o 
   3   7   7      141.42      152.38     18.67 o 
   4   7   7        0.11       -2.05     18.16 o 
   5   7   7     1914.85     1698.02     53.82 o 
   6   7   7      765.50      821.02     41.18 o 
   7   7   7     1837.17     1777.57    135.78 o 
   8   7   7      313.00      329.33     47.55 o 
   9   7   7      414.91      358.84     52.30 o 
  10   7   7        5.92      -16.58     42.96 o 
  11   7   7       78.10       -6.77     47.99 o 
  12   7   7      339.15      246.27     59.22 o 
 -15   8   7       26.58       22.10     89.07 o 
 -14   8   7      294.56      263.72     67.31 o 
 -13   8   7       22.94       87.54     56.86 o 
 -12   8   7      651.23      600.64     70.11 o 
 -11   8   7      443.36      386.22     62.83 o 
 -10   8   7       63.50      -11.30     46.04 o 
  -9   8   7       60.13       13.52     37.20 o 
  -8   8   7     1556.17     1424.89     53.16 o 
  -7   8   7      784.93      763.25     38.60 o 
  -6   8   7     2765.85     2533.31     74.79 o 
  -5   8   7       31.26        0.42     22.49 o 
  -4   8   7     3923.38     3691.81     93.69 o 
  -3   8   7       35.87       22.95     20.39 o 
  -2   8   7      637.23      662.96     36.00 o 
  -1   8   7      147.45      200.50     23.18 o 
   0   8   7     5100.34     5072.35     89.76 o 
   1   8   7     1469.55     1427.18     46.34 o 
   2   8   7       36.60       51.69     23.73 o 
   3   8   7      413.74      356.77     36.34 o 
   4   8   7       52.65       10.54     22.55 o 
   5   8   7       55.64       62.02     23.73 o 
   6   8   7       23.76      -24.85     24.85 o 
   7   8   7      326.82      230.26     38.15 o 
   8   8   7      837.18      940.13     65.96 o 
   9   8   7       63.75       -3.12     43.44 o 
  10   8   7     2386.67     2742.32    157.21 o 
  11   8   7       23.72       11.24     56.57 o 
  12   8   7      715.16      610.61     70.78 o 
 -14   9   7      122.65       59.81    111.00 o 
 -13   9   7     2734.96     2772.61    121.97 o 
 -12   9   7      167.59      160.66     59.79 o 
 -11   9   7      995.59     1229.97     83.37 o 
 -10   9   7        1.43       -8.71     41.96 o 
  -9   9   7     2816.18     2851.04     78.86 o 
  -8   9   7      916.14      838.32     46.03 o 
  -7   9   7        1.64       10.32     28.21 o 
  -6   9   7       46.50       20.22     25.82 o 
  -5   9   7     2039.18     2044.45     58.54 o 
  -4   9   7       65.98      -14.01     22.30 o 
  -3   9   7     1522.26     1631.64     50.80 o 
  -2   9   7     1351.75     1476.77     47.20 o 
  -1   9   7     4340.75     4200.44     82.57 o 
   0   9   7      873.62     1015.07     45.00 o 
   1   9   7      385.43      294.44     24.26 o 
   2   9   7      402.46      335.91     32.03 o 
   3   9   7     1166.33     1203.18     51.26 o 
   4   9   7       91.75       39.77     23.09 o 
   5   9   7     3004.47     2817.48     74.95 o 
   6   9   7       47.36       80.05     35.48 o 
   7   9   7     1374.21     1435.18     77.46 o 
   8   9   7        0.50      -33.92     41.97 o 
   9   9   7       61.86       46.46     48.28 o 
  10   9   7      151.31       76.17     51.44 o 
  11   9   7        0.73      -50.34     50.34 o 
 -13  10   7        1.40       -5.89     57.04 o 
 -12  10   7        0.09       -9.74     55.27 o 
 -11  10   7       53.89      100.35     50.24 o 
 -10  10   7       17.66      -28.18     41.94 o 
  -9  10   7        0.42       14.62     32.40 o 
  -8  10   7     1988.85     2129.92     77.97 o 
  -7  10   7       78.43       66.75     37.33 o 
  -6  10   7     7233.60     7296.14    131.77 o 
  -5  10   7      419.27      423.06     35.67 o 
  -4  10   7       37.84       22.13     24.54 o 
  -3  10   7       39.20       74.23     25.82 o 
  -2  10   7     1004.87     1015.77     42.11 o 
  -1  10   7        0.31       22.81     27.33 o 
   0  10   7     1256.09     1362.28     85.05 o 
   1  10   7     1603.13     1698.70     47.26 o 
   2  10   7     3837.78     3913.02     95.49 o 
   3  10   7      983.78      862.01     48.96 o 
   4  10   7      102.35      105.80     29.78 o 
   5  10   7        7.08      -17.06     33.22 o 
   6  10   7      378.47      331.43     46.73 o 
   7  10   7        0.22      -33.34     43.10 o 
   8  10   7      261.17      219.73     53.95 o 
   9  10   7      464.81      514.32     64.90 o 
  10  10   7     1868.33     2092.64    108.08 o 
  11  10   7        4.34       20.68     56.30 o 
 -13  11   7      526.30      515.88     67.00 o 
 -12  11   7      713.53      667.96     71.33 o 
 -11  11   7     2616.28     3075.89    155.48 o 
 -10  11   7      147.98      166.13     48.43 o 
  -9  11   7     1757.72     1873.19     69.72 o 
  -8  11   7      623.79      591.00     47.53 o 
  -7  11   7       14.38      -24.49     32.31 o 
  -6  11   7      259.24      173.72     36.79 o 
  -5  11   7       22.91       -0.56     30.68 o 
  -4  11   7     2303.04     2253.63     71.63 o 
  -3  11   7     1192.60     1135.75     54.29 o 
  -2  11   7      577.74      502.56     41.50 o 
  -1  11   7      785.92      869.18     48.36 o 
   0  11   7     2535.33     2548.52     75.63 o 
   1  11   7       44.78       47.37     31.46 o 
   2  11   7      431.97      312.98     41.93 o 
   3  11   7      868.72      852.44     48.67 o 
   4  11   7        0.16      -34.99     34.99 o 
   5  11   7     2762.53     2959.27    105.65 o 
   6  11   7      280.56      253.03     49.38 o 
   7  11   7     1019.69      966.50     74.24 o 
   8  11   7      216.17      199.56     56.05 o 
   9  11   7      157.95      206.25     57.62 o 
  10  11   7       68.28       22.87     55.84 o 
 -12  12   7       29.53       33.58     51.74 o 
 -11  12   7       10.19       26.83     48.49 o 
 -10  12   7       25.53       -3.51     44.77 o 
  -9  12   7       79.99       56.30     53.28 o 
  -8  12   7     2517.31     2547.36    103.59 o 
  -7  12   7      367.87      355.16     50.59 o 
  -6  12   7     1722.60     1834.91     78.46 o 
  -5  12   7       56.66       80.34     35.09 o 
  -4  12   7      366.83      297.78     43.77 o 
  -3  12   7       61.16      -14.00     35.02 o 
  -2  12   7       48.57       64.86     33.91 o 
  -1  12   7      195.25      141.76     40.52 o 
   0  12   7     1993.62     1944.74     78.84 o 
   1  12   7     2069.50     2152.27     72.77 o 
   2  12   7     3808.09     3817.07     99.55 o 
   3  12   7     1810.96     1819.35     68.66 o 
   4  12   7       29.53       23.85     39.00 o 
   5  12   7      125.60       12.56     40.80 o 
   6  12   7      622.52      619.14     60.07 o 
   7  12   7        0.80       42.94     49.54 o 
   8  12   7     1475.68     1354.84     89.59 o 
   9  12   7        2.95       31.01     54.86 o 
 -11  13   7     1443.82     1681.20    104.48 o 
 -10  13   7      275.88      171.60     52.05 o 
  -9  13   7      994.63     1125.07     61.96 o 
  -8  13   7       58.46      -21.38     43.93 o 
  -7  13   7       37.56       12.80     42.53 o 
  -6  13   7       29.79       76.50     43.62 o 
  -5  13   7      146.99       98.57     37.25 o 
  -4  13   7      670.99      677.97     57.22 o 
  -3  13   7        1.03       -9.85     38.96 o 
  -2  13   7      944.01     1059.09     63.97 o 
  -1  13   7      440.61      473.40     45.84 o 
   0  13   7      176.76      210.39     41.60 o 
   1  13   7      119.25       53.23     40.05 o 
   2  13   7      705.45      696.81     60.99 o 
   3  13   7      676.88      745.07     61.84 o 
   4  13   7        1.45       10.16     41.18 o 
   5  13   7     2039.86     2105.48     90.77 o 
   6  13   7       62.01       24.99     50.98 o 
   7  13   7      157.71      141.79     58.20 o 
   8  13   7      330.15      245.15     62.03 o 
 -10  14   7       13.22       13.63     59.69 o 
  -9  14   7      690.74      668.44     56.11 o 
  -8  14   7      210.23      219.27     50.77 o 
  -7  14   7       32.17       55.35     44.43 o 
  -6  14   7      874.71     1006.08     67.76 o 
  -5  14   7       88.99       47.92     44.46 o 
  -4  14   7      160.42      149.84     68.91 o 
  -3  14   7      361.54      394.27     61.97 o 
  -2  14   7      225.03      250.81     52.83 o 
  -1  14   7       29.64      -39.34     39.34 o 
   0  14   7      710.14      872.70     63.58 o 
   1  14   7      593.97      577.54     87.19 o 
   2  14   7     1455.12     1423.42     86.88 o 
   3  14   7       94.84       42.93     50.38 o 
   4  14   7        1.75        0.11     44.14 o 
   5  14   7      312.89      259.47     53.94 o 
   6  14   7        4.10      -11.41     53.71 o 
   7  14   7        3.48       -8.55     54.44 o 
  -8  15   7       65.38       27.70     59.83 o 
  -7  15   7        5.46       -2.90     45.32 o 
  -6  15   7       12.61       92.42     53.55 o 
  -5  15   7       27.32       31.96     44.89 o 
  -4  15   7     1385.20     1473.88     78.41 o 
  -3  15   7        0.31       -2.37     44.29 o 
  -2  15   7     1116.31     1156.19     87.92 o 
  -1  15   7      191.23      155.24     58.08 o 
   0  15   7        4.03       19.09     44.41 o 
   1  15   7       43.70        4.37     44.71 o 
   2  15   7        4.21       -9.68     43.58 o 
   3  15   7       20.49      -25.72     44.36 o 
   4  15   7       63.27       60.81     48.59 o 
   5  15   7      556.85      486.09     73.43 o 
   6  15   7      213.36      209.79     63.19 o 
  -6  16   7        2.98      -17.42     57.62 o 
  -5  16   7       13.03      -25.29     46.65 o 
  -4  16   7        1.99       11.27     48.06 o 
  -3  16   7      198.47       59.77     50.50 o 
  -2  16   7       90.00      127.94     72.05 o 
  -1  16   7       17.10       71.53     56.36 o 
   0  16   7      421.46      424.37     59.34 o 
   1  16   7      703.74      792.20     69.58 o 
   2  16   7       57.18      -41.25     46.61 o 
   3  16   7      539.63      491.12     64.19 o 
   4  16   7        2.48      -45.22     45.22 o 
  -2  17   7     1124.77     1225.55    109.92 o 
  -1  17   7        1.43       22.46     50.39 o 
   0  17   7       91.29       24.51     51.04 o 
 -16   0   8        4.72      137.28    105.49 o 
 -14   0   8      841.39      829.89    214.80 o 
 -12   0   8      135.49       45.14    140.76 o 
 -10   0   8     3955.83     3821.14    113.32 o 
  -8   0   8     4834.24     3969.73    114.19 o 
  -6   0   8     1020.21      873.66     54.71 o 
  -4   0   8      681.22      837.70     47.87 o 
  -2   0   8     9130.09    11255.16    188.17 o 
   0   0   8     2782.48     2558.37     63.35 o 
   2   0   8    11788.41    12264.88    539.64 o 
   4   0   8     9025.88    10985.63    261.10 o 
   6   0   8      154.86      212.82     24.28 o 
   8   0   8     2302.31     2352.84     74.32 o 
  10   0   8        6.85      -23.78     53.25 o 
  12   0   8      311.47      288.66     59.67 o 
 -16   1   8        0.03       15.08     58.40 o 
 -15   1   8      585.27      577.58     74.29 o 
 -14   1   8      431.48      326.49     66.95 o 
 -13   1   8       49.10       28.71     37.17 o 
 -12   1   8       58.68       20.94     32.41 o 
 -11   1   8       21.51      -39.82     41.77 o 
 -10   1   8     1882.04     1630.90     76.74 o 
  -9   1   8      612.62      761.29     52.89 o 
  -8   1   8        2.97      -12.44     19.18 o 
  -7   1   8       57.25      -18.15     18.15 o 
  -6   1   8        1.89       -8.82     26.87 o 
  -5   1   8     5713.40     4902.53    114.16 o 
  -4   1   8      622.15      686.23     32.64 o 
  -3   1   8    16557.64    15328.21    228.69 o 
  -2   1   8     2350.72     2573.93     44.49 o 
  -1   1   8     1743.94     1594.94     32.32 o 
   0   1   8       63.65       40.51     12.32 o 
   1   1   8     3171.44     2921.80     48.11 o 
   2   1   8     1797.86     1739.05     42.16 o 
   3   1   8        6.43       -1.23     13.53 o 
   4   1   8     3346.75     3109.47     56.96 o 
   5   1   8       36.76       33.63     15.51 o 
   6   1   8     1057.46     1086.50     30.53 o 
   7   1   8     2275.58     2231.32     66.93 o 
   8   1   8       47.71       12.82     24.20 o 
   9   1   8     1717.32     1748.76     59.03 o 
  10   1   8      296.26      292.63     34.51 o 
  11   1   8     2038.75     2105.50     71.62 o 
  12   1   8       36.17      -31.01     34.12 o 
  13   1   8     2914.39     2968.88     98.08 o 
 -16   2   8      143.58      257.87     66.79 o 
 -15   2   8       19.84       82.57     78.05 o 
 -14   2   8     1231.49     1353.55     96.63 o 
 -13   2   8      395.72      338.55     46.38 o 
 -12   2   8      203.59      120.67     50.24 o 
 -11   2   8      253.18      309.50     46.97 o 
 -10   2   8     3365.50     3211.29     95.98 o 
  -9   2   8      705.94      613.39     47.89 o 
  -8   2   8    13086.92    12043.19    246.40 o 
  -7   2   8     3914.24     4524.04     97.20 o 
  -6   2   8    12938.14    13276.58    225.75 o 
  -5   2   8      502.85      556.45     31.58 o 
  -4   2   8       63.72        6.64     21.69 o 
  -3   2   8     1829.13     2163.74     51.95 o 
  -2   2   8      786.07      531.17     23.12 o 
  -1   2   8     7533.98     8227.34    105.38 o 
   0   2   8     5813.84     5635.39     95.68 o 
   1   2   8     4862.69     4801.54     71.97 o 
   2   2   8    10290.19    10707.69    168.61 o 
   3   2   8     1495.49     1815.59     63.88 o 
   4   2   8     7190.57     7769.82    115.52 o 
   5   2   8      178.48      258.55     31.11 o 
   6   2   8     1143.05     1041.50     45.21 o 
   7   2   8       17.77        1.35     18.23 o 
   8   2   8     2711.73     2542.12     56.30 o 
   9   2   8     3033.55     2883.35     76.20 o 
  10   2   8      351.54      361.40     37.49 o 
  11   2   8      133.60      113.40     35.69 o 
  12   2   8      165.15      122.94     39.22 o 
  13   2   8        5.69      -35.58     39.60 o 
 -16   3   8       27.02      -14.56     58.38 o 
 -15   3   8       28.18        5.56     60.59 o 
 -14   3   8      943.31      908.30     62.82 o 
 -13   3   8     1547.29     1524.50     78.86 o 
 -12   3   8     1673.35     1796.84     79.48 o 
 -11   3   8      331.55      334.63     48.37 o 
 -10   3   8     4209.35     4141.22    137.01 o 
  -9   3   8        2.81      -34.03     34.03 o 
  -8   3   8      170.35      125.01     38.69 o 
  -7   3   8       12.44       48.45     32.70 o 
  -6   3   8       16.12      -15.71     15.71 o 
  -5   3   8    13009.28    12127.74    207.49 o 
  -4   3   8     1927.23     2145.28     54.24 o 
  -3   3   8    28502.38    25890.16    373.30 o 
  -2   3   8     3984.41     4222.29     90.33 o 
  -1   3   8     3632.20     2954.52     52.98 o 
   0   3   8      820.26      846.19     53.30 o 
   1   3   8     4339.17     4614.00     69.70 o 
   2   3   8      869.95      689.02     26.68 o 
   3   3   8      651.45      748.60     22.87 o 
   4   3   8     5053.31     4646.25     66.68 o 
   5   3   8      201.58      219.37     19.89 o 
   6   3   8     4575.33     4740.48     78.28 o 
   7   3   8      918.57      965.86     39.34 o 
   8   3   8     1304.61     1431.06     58.14 o 
   9   3   8        0.61       -0.51     26.80 o 
  10   3   8      578.03      533.09     47.97 o 
  11   3   8     4066.04     3905.66     99.88 o 
  12   3   8       11.65       22.45     40.12 o 
  13   3   8     1398.66     1571.68     99.55 o 
 -16   4   8       28.48       29.65     59.38 o 
 -15   4   8      183.24       75.62     60.44 o 
 -14   4   8      454.17      491.34     56.01 o 
 -13   4   8       72.90       31.53     47.08 o 
 -12   4   8      271.13      198.41     49.70 o 
 -11   4   8      189.64      167.16     49.70 o 
 -10   4   8     4422.94     4247.20    128.31 o 
  -9   4   8       12.27       63.70     40.77 o 
  -8   4   8     8589.50     8986.28    179.49 o 
  -7   4   8     7020.54     6960.99    135.23 o 
  -6   4   8     1273.09     1293.04     49.99 o 
  -5   4   8      991.83     1216.62     45.01 o 
  -4   4   8     2305.59     2191.20     56.33 o 
  -3   4   8      319.33      295.93     25.15 o 
  -2   4   8     1178.89     1009.11     35.42 o 
  -1   4   8     3184.44     2913.48     58.00 o 
   0   4   8     7251.96     7207.04    102.12 o 
   1   4   8    14727.31    14729.23    205.22 o 
   2   4   8     5829.80     5715.49     84.90 o 
   3   4   8      532.38      495.79     19.79 o 
   4   4   8      969.98      868.85     26.96 o 
   5   4   8       64.92       63.22     17.87 o 
   6   4   8      555.92      582.24     27.76 o 
   7   4   8      652.28      561.30     28.48 o 
   8   4   8      368.22      324.77     28.96 o 
   9   4   8     1800.95     1826.46     63.49 o 
  10   4   8      870.60     1031.38     57.82 o 
  11   4   8      931.24      843.91     57.95 o 
  12   4   8      266.44      176.05     86.69 o 
  13   4   8      376.86      403.45     61.34 o 
 -16   5   8      125.51      167.96     96.12 o 
 -15   5   8       73.63       22.07     44.19 o 
 -14   5   8      751.16      630.51     66.20 o 
 -13   5   8        4.03      -47.81     50.45 o 
 -12   5   8     3684.71     3741.93    130.52 o 
 -11   5   8      119.28       -9.52     46.04 o 
 -10   5   8      742.32      559.27     59.70 o 
  -9   5   8        4.15       -5.72     38.89 o 
  -8   5   8       44.84       39.71     36.36 o 
  -7   5   8     1450.82     1390.43     46.50 o 
  -6   5   8      359.70      292.04     27.21 o 
  -5   5   8    10118.16    10277.07    169.05 o 
  -4   5   8      269.31      207.46     25.05 o 
  -3   5   8    17540.99    15939.16    242.91 o 
  -2   5   8       21.45        9.89     19.10 o 
  -1   5   8     1269.75     1053.87     37.15 o 
   0   5   8      236.10      264.63     21.80 o 
   1   5   8      243.09      266.93     19.82 o 
   2   5   8      144.82       92.27     16.59 o 
   3   5   8     1898.31     2241.83     46.01 o 
   4   5   8    11213.42    11255.33    138.70 o 
   5   5   8       22.05      -17.29     17.29 o 
   6   5   8     5254.93     5303.54     97.57 o 
   7   5   8       51.82       35.02     23.50 o 
   8   5   8       82.13       61.71     35.72 o 
   9   5   8      596.51      565.70     89.25 o 
  10   5   8       46.29        0.25     39.42 o 
  11   5   8     1013.58     1040.74     70.99 o 
  12   5   8       31.94      -52.72     52.72 o 
  13   5   8      403.62      334.64     82.91 o 
 -15   6   8      765.75      847.27     65.65 o 
 -14   6   8      137.36       99.36     63.75 o 
 -13   6   8        0.06        4.22     51.97 o 
 -12   6   8       70.08       84.02     51.98 o 
 -11   6   8     1427.56     1320.36     79.06 o 
 -10   6   8     1183.76     1348.83     77.90 o 
  -9   6   8     1303.88     1228.14     69.98 o 
  -8   6   8     5076.15     5009.17    136.91 o 
  -7   6   8     3585.10     3665.33     82.76 o 
  -6   6   8     2801.18     2965.20     67.86 o 
  -5   6   8     4967.40     5094.92     93.72 o 
  -4   6   8     1932.23     2168.76     60.93 o 
  -3   6   8     3314.53     3356.92     91.49 o 
  -2   6   8      342.48      413.75     29.38 o 
  -1   6   8     6588.98     6058.71    124.90 o 
   0   6   8     3845.92     3472.16     87.56 o 
   1   6   8      942.15      729.96     39.94 o 
   2   6   8     1700.49     1545.74     36.36 o 
   3   6   8      541.58      545.76     22.82 o 
   4   6   8      909.34      903.25     44.33 o 
   5   6   8      674.48      728.89     34.97 o 
   6   6   8      102.71      105.85     24.45 o 
   7   6   8      540.49      438.98     38.50 o 
   8   6   8       10.45       24.75     38.61 o 
   9   6   8     1791.98     1998.68     85.92 o 
  10   6   8      215.09      299.78     63.56 o 
  11   6   8      886.21      982.38     70.99 o 
  12   6   8      180.88      160.25     73.98 o 
 -15   7   8      136.87      118.41     63.42 o 
 -14   7   8      820.65      751.60     77.93 o 
 -13   7   8      736.28      823.35     78.07 o 
 -12   7   8     1767.86     1751.86     93.82 o 
 -11   7   8      698.43      609.67     65.62 o 
 -10   7   8      659.22      660.29     63.44 o 
  -9   7   8      213.43      211.04     51.32 o 
  -8   7   8       16.13      -23.78     23.78 o 
  -7   7   8      565.33      570.00     34.40 o 
  -6   7   8     3999.18     3992.55    106.46 o 
  -5   7   8      386.28      396.75     30.09 o 
  -4   7   8     3797.73     3851.39     78.61 o 
  -3   7   8     1781.15     1849.12     51.27 o 
  -2   7   8    12589.28    11826.26    211.58 o 
  -1   7   8        5.37        4.20     18.29 o 
   0   7   8     2882.06     3079.66     57.77 o 
   1   7   8      102.98      106.23     28.28 o 
   2   7   8       70.01       25.18     16.03 o 
   3   7   8      803.12      962.60     35.58 o 
   4   7   8      888.63      746.90     36.32 o 
   5   7   8       57.79       23.78     32.94 o 
   6   7   8     2062.99     2091.82     71.02 o 
   7   7   8       11.56       61.57     36.57 o 
   8   7   8      986.03      959.46     86.22 o 
   9   7   8        5.71      -39.92     39.92 o 
  10   7   8        0.58      -13.27     42.87 o 
  11   7   8      412.37      438.05     59.92 o 
  12   7   8        4.98       -8.02     48.33 o 
 -14   8   8       24.35       50.31     60.48 o 
 -13   8   8       17.33       86.98     57.56 o 
 -12   8   8        0.34       19.69     52.95 o 
 -11   8   8      478.03      463.60     64.41 o 
 -10   8   8      139.01       83.01     50.23 o 
  -9   8   8     1356.77     1371.50     69.79 o 
  -8   8   8     1703.62     1800.63     60.45 o 
  -7   8   8     1023.29      981.73     43.23 o 
  -6   8   8      132.52      190.06     28.58 o 
  -5   8   8     4653.53     4871.17    124.78 o 
  -4   8   8      110.70      104.73     24.74 o 
  -3   8   8       10.63       31.55     20.88 o 
  -2   8   8      444.97      476.32     30.25 o 
  -1   8   8     7853.13     7552.92    123.76 o 
   0   8   8       79.88       86.12     23.10 o 
   1   8   8     2548.29     2377.08     56.01 o 
   2   8   8      405.74      365.95     33.71 o 
   3   8   8       46.03       41.20     19.14 o 
   4   8   8     1394.25     1445.91     58.55 o 
   5   8   8      160.58      111.92     38.73 o 
   6   8   8        1.53       15.51     30.88 o 
   7   8   8        3.81       -1.94     38.19 o 
   8   8   8      219.97      253.94     48.04 o 
   9   8   8      434.56      584.86     61.30 o 
  10   8   8      105.46      126.51     51.80 o 
  11   8   8     1820.69     1621.04     91.94 o 
 -14   9   8      829.02      892.36     86.78 o 
 -13   9   8       81.55      158.97     61.33 o 
 -12   9   8     2936.68     2798.86    120.53 o 
 -11   9   8       23.92      -24.79     57.19 o 
 -10   9   8      980.65      990.17     72.86 o 
  -9   9   8      978.95     1019.44     50.35 o 
  -8   9   8       85.14       47.80     30.92 o 
  -7   9   8      424.25      430.12     39.29 o 
  -6   9   8      527.89      475.21     39.64 o 
  -5   9   8       23.87       36.33     24.77 o 
  -4   9   8     1352.63     1362.18     48.45 o 
  -3   9   8      890.78      822.55     59.64 o 
  -2   9   8     2701.38     2602.25     77.78 o 
  -1   9   8      940.88      959.71     38.82 o 
   0   9   8      203.76      213.60     25.47 o 
   1   9   8     2713.71     2952.27     65.73 o 
   2   9   8     2886.92     2720.48     73.76 o 
   3   9   8      321.49      170.99     34.58 o 
   4   9   8      869.66      863.41     44.38 o 
   5   9   8       20.02        1.13     30.76 o 
   6   9   8     4581.41     4383.17    113.09 o 
   7   9   8       98.90      106.96     45.50 o 
   8   9   8      498.55      478.40     57.92 o 
   9   9   8      139.00      185.83     51.99 o 
  10   9   8       24.52      -16.51     50.35 o 
  11   9   8      260.67      172.47     58.50 o 
 -13  10   8        1.44      -18.40     58.96 o 
 -12  10   8       56.93        6.25     51.46 o 
 -11  10   8       37.70       18.06     50.12 o 
 -10  10   8        1.82      -18.42     60.56 o 
  -9  10   8      222.46      207.59     37.20 o 
  -8  10   8      301.62      289.91     38.44 o 
  -7  10   8     2303.57     2344.57     74.01 o 
  -6  10   8       80.34      105.37     30.18 o 
  -5  10   8      676.05      772.61     56.43 o 
  -4  10   8        6.50      -11.11     25.19 o 
  -3  10   8      251.94      282.39     30.69 o 
  -2  10   8     1734.06     1664.44     56.81 o 
  -1  10   8     1329.08     1289.70     52.64 o 
   0  10   8       14.21        9.65     22.13 o 
   1  10   8     6799.88     6914.93    119.04 o 
   2  10   8     2817.73     2858.05     99.39 o 
   3  10   8      334.20      351.50     35.91 o 
   4  10   8      102.74       81.48     35.62 o 
   5  10   8        5.12       30.80     36.67 o 
   6  10   8      164.15      134.51     47.90 o 
   7  10   8      355.87      411.06     57.40 o 
   8  10   8       11.76       16.16     46.38 o 
   9  10   8     2556.04     2812.96    130.81 o 
  10  10   8      442.62      328.05     62.85 o 
 -13  11   8       15.57       19.21    123.82 o 
 -12  11   8     1119.76     1305.39     81.99 o 
 -11  11   8      100.94      127.11     52.36 o 
 -10  11   8     2017.52     2108.78     90.40 o 
  -9  11   8       11.95       22.05     34.30 o 
  -8  11   8       58.45      118.23     35.55 o 
  -7  11   8      181.82      131.42     37.76 o 
  -6  11   8      405.62      418.24     38.70 o 
  -5  11   8     1539.19     1420.34     54.21 o 
  -4  11   8       60.14       14.80     26.36 o 
  -3  11   8      297.21      252.36     32.21 o 
  -2  11   8       91.98      116.95     27.68 o 
  -1  11   8      745.03      722.98     68.38 o 
   0  11   8       42.46       31.48     24.42 o 
   1  11   8     1087.92     1090.76     52.60 o 
   2  11   8     2851.98     2892.72     92.69 o 
   3  11   8       14.80      -33.86     35.53 o 
   4  11   8     1930.41     2029.58    104.02 o 
   5  11   8       20.34       65.83     39.91 o 
   6  11   8     2335.51     2394.63    104.35 o 
   7  11   8       17.21       61.60     49.17 o 
   8  11   8      209.70      175.36     55.35 o 
   9  11   8       53.06       29.35     54.14 o 
  10  11   8       10.22       -4.44    123.62 o 
 -12  12   8        0.47       -6.12     51.16 o 
 -11  12   8      194.05      107.91     52.90 o 
 -10  12   8      289.37      364.82     57.42 o 
  -9  12   8      516.19      592.86     50.14 o 
  -8  12   8      504.10      510.33     48.04 o 
  -7  12   8     1542.51     1605.80     82.88 o 
  -6  12   8       87.53      105.54     38.31 o 
  -5  12   8      548.37      515.62     42.11 o 
  -4  12   8       46.69       35.30     29.40 o 
  -3  12   8        6.60      -26.35     26.50 o 
  -2  12   8        0.65      -29.64     29.64 o 
  -1  12   8     3203.59     3294.46     90.91 o 
   0  12   8      534.95      479.93     34.05 o 
   1  12   8     5192.00     5130.79    124.10 o 
   2  12   8     2020.70     2170.56     80.20 o 
   3  12   8       84.35       93.64     41.19 o 
   4  12   8       14.13       24.58     38.87 o 
   5  12   8      390.31      350.53     51.01 o 
   6  12   8       13.13       21.41     47.01 o 
   7  12   8      517.89      486.52     68.24 o 
   8  12   8       10.18       23.70     54.20 o 
   9  12   8      520.03      649.29     77.30 o 
 -11  13   8       80.89       60.30     51.19 o 
 -10  13   8      805.90      854.21     79.85 o 
  -9  13   8       32.86       41.13     40.69 o 
  -8  13   8        2.88       27.23     38.37 o 
  -7  13   8       25.04        4.36     37.78 o 
  -6  13   8      106.27       90.06     40.01 o 
  -5  13   8      345.61      352.31     40.41 o 
  -4  13   8      222.18      192.60     36.14 o 
  -3  13   8      949.76     1003.83     57.00 o 
  -2  13   8        0.06      -19.22     34.17 o 
  -1  13   8     1069.81      938.25     56.72 o 
   0  13   8       44.34       52.09     35.88 o 
   1  13   8        0.55       10.80     39.99 o 
   2  13   8      840.25      842.04     62.70 o 
   3  13   8       11.87      -28.07     40.97 o 
   4  13   8     1951.23     1864.86     84.14 o 
   5  13   8        4.87      -18.70     48.53 o 
   6  13   8      635.01      694.63     82.78 o 
   7  13   8        7.11       15.42     54.14 o 
   8  13   8        1.38       25.57     57.59 o 
  -9  14   8        0.94       37.97     48.82 o 
  -8  14   8      537.19      616.50     54.95 o 
  -7  14   8      300.12      244.79     46.52 o 
  -6  14   8       13.43      -37.66     37.66 o 
  -5  14   8      526.59      491.61     50.77 o 
  -4  14   8      172.24      197.42     43.61 o 
  -3  14   8     1045.33     1051.56     69.38 o 
  -2  14   8       82.69      111.96     41.25 o 
  -1  14   8      557.20      656.70     53.22 o 
   0  14   8      478.08      477.23     50.10 o 
   1  14   8      681.52      765.66     70.58 o 
   2  14   8      621.44      592.23     60.85 o 
   3  14   8        0.15       -1.95     42.75 o 
   4  14   8      161.41      137.55     49.15 o 
   5  14   8        1.08      -34.90     51.20 o 
   6  14   8      115.00      125.83     57.22 o 
  -8  15   8        2.44      -40.96     40.96 o 
  -7  15   8        9.99       -3.07     41.39 o 
  -6  15   8      143.98      113.24     55.38 o 
  -5  15   8      282.88      337.99     49.67 o 
  -4  15   8      110.89       87.00     47.75 o 
  -3  15   8     1095.66     1103.04     74.59 o 
  -2  15   8        3.80       80.76     53.85 o 
  -1  15   8       18.89      -14.49     41.23 o 
   0  15   8       10.19       -7.12     48.42 o 
   1  15   8        0.04      -29.13     43.12 o 
   2  15   8      283.85      203.09     52.49 o 
   3  15   8       32.86       83.04     49.98 o 
   4  15   8      724.63      790.17     80.85 o 
   5  15   8       20.14      -49.69     49.69 o 
  -6  16   8       28.87       24.34     55.22 o 
  -5  16   8        2.97      -24.81     42.51 o 
  -4  16   8       11.31      -30.36     44.03 o 
  -3  16   8       36.63       -9.33     55.02 o 
  -2  16   8       35.18      -43.90     43.90 o 
  -1  16   8      458.75      435.95     67.49 o 
   0  16   8      513.11      461.86     88.55 o 
   1  16   8       57.24       28.18     48.55 o 
   2  16   8      742.12      729.57     71.01 o 
   3  16   8        1.46      -38.48     62.94 o 
 -15   0   9       35.58       54.79     81.81 o 
 -13   0   9      718.44      636.03    134.36 o 
 -11   0   9     3240.44     3639.29    163.97 o 
  -9   0   9     2281.95     2373.17    207.99 o 
  -7   0   9     4761.87     4201.92    130.28 o 
  -5   0   9     6126.37     6848.79    170.53 o 
  -3   0   9      191.26      307.91     27.03 o 
  -1   0   9     4607.85     5090.16    140.78 o 
   1   0   9    22356.00    22181.66    391.51 o 
   3   0   9    12759.37    12851.89    363.98 o 
   5   0   9      683.52      787.43     59.19 o 
   7   0   9     3615.59     3560.21     90.37 o 
   9   0   9     1164.33     1215.93     70.76 o 
  11   0   9        8.54       58.11     47.89 o 
  13   0   9      100.72      102.29    103.49 o 
 -16   1   9      604.03      549.54    123.45 o 
 -15   1   9      108.63       12.29     59.10 o 
 -14   1   9       44.89        7.65     52.87 o 
 -13   1   9       36.62        5.33     33.41 o 
 -12   1   9       57.34       65.14     55.50 o 
 -11   1   9      283.06      275.20     78.05 o 
 -10   1   9        8.31      -52.74     52.74 o 
  -9   1   9       83.00      100.99     24.28 o 
  -8   1   9      401.62      488.62     32.08 o 
  -7   1   9       92.20       52.50     30.80 o 
  -6   1   9      479.49      327.15     36.90 o 
  -5   1   9        0.39      -25.69     31.08 o 
  -4   1   9    13479.72    11263.63    192.81 o 
  -3   1   9     1187.67     1100.02     37.00 o 
  -2   1   9     9061.46     9370.49    120.84 o 
  -1   1   9      104.32       67.24     11.89 o 
   0   1   9     4900.07     5631.03     83.63 o 
   1   1   9      729.48      655.75     21.68 o 
   2   1   9     4079.92     5084.38     91.57 o 
   3   1   9     2255.27     2164.90     50.18 o 
   4   1   9        1.51        2.02     16.35 o 
   5   1   9      392.30      374.42     22.27 o 
   6   1   9      390.67      365.67     21.57 o 
   7   1   9       16.88      -16.83     16.83 o 
   8   1   9      787.67      767.97     31.75 o 
   9   1   9       45.43        6.59     26.04 o 
  10   1   9     1175.36     1087.09     50.76 o 
  11   1   9      277.48      268.50     39.80 o 
  12   1   9     2328.28     2636.60     84.49 o 
  13   1   9       11.66       39.46     40.58 o 
 -16   2   9      294.59      231.28     68.39 o 
 -15   2   9      122.81      115.40     59.30 o 
 -14   2   9      291.67      313.98     62.63 o 
 -13   2   9      772.04      873.75     74.58 o 
 -12   2   9      569.94      584.78     63.21 o 
 -11   2   9     4638.62     4672.41    122.89 o 
 -10   2   9      338.48      260.64     44.43 o 
  -9   2   9     8299.30     8123.49    168.02 o 
  -8   2   9     1380.56     1314.88     49.06 o 
  -7   2   9    10878.59    10687.77    199.46 o 
  -6   2   9      616.50      897.66     50.26 o 
  -5   2   9     3611.89     4029.77     88.81 o 
  -4   2   9      620.01      782.85     34.12 o 
  -3   2   9        2.27       67.61     20.74 o 
  -2   2   9      651.24      463.75     24.67 o 
  -1   2   9    10266.84    10826.81    144.63 o 
   0   2   9     7600.87     7092.81     94.67 o 
   1   2   9      988.34      738.33     40.58 o 
   2   2   9     4019.09     4133.74     80.25 o 
   3   2   9     2651.06     2623.69     59.39 o 
   4   2   9      151.19      264.06     20.84 o 
   5   2   9      727.45      726.61     29.61 o 
   6   2   9       13.70      -10.17     13.91 o 
   7   2   9     5557.52     5480.73     88.60 o 
   8   2   9     2096.93     2023.06     53.69 o 
   9   2   9      204.72      184.28     30.95 o 
  10   2   9       10.47       53.73     30.79 o 
  11   2   9      142.14       87.07     36.06 o 
  12   2   9       35.81       51.47     46.88 o 
  13   2   9      132.50      144.40     47.77 o 
 -16   3   9      454.65      626.03     80.15 o 
 -15   3   9      795.74      820.91     80.87 o 
 -14   3   9      281.97      265.85     49.78 o 
 -13   3   9      757.49      746.52     64.90 o 
 -12   3   9      127.64      111.05     45.98 o 
 -11   3   9       92.01       50.15     76.85 o 
 -10   3   9      460.69      451.33     55.82 o 
  -9   3   9       30.09       37.77     41.44 o 
  -8   3   9       97.86       55.28     36.02 o 
  -7   3   9       38.42      -22.42     22.42 o 
  -6   3   9     7579.66     7071.71    136.49 o 
  -5   3   9       45.09       56.93     29.83 o 
  -4   3   9    14466.54    13999.50    216.29 o 
  -3   3   9      567.43      559.30     39.96 o 
  -2   3   9      336.67      443.46     23.62 o 
  -1   3   9      413.45      413.97     19.45 o 
   0   3   9      152.95      164.84     20.62 o 
   1   3   9     1965.51     2348.82     43.50 o 
   2   3   9     3236.12     3408.11     66.26 o 
   3   3   9     9507.07     9514.90    131.27 o 
   4   3   9      361.92      331.67     23.56 o 
   5   3   9     9013.15     8740.33    113.47 o 
   6   3   9     1094.53     1036.41     32.31 o 
   7   3   9      193.87      183.24     20.87 o 
   8   3   9      398.13      381.78     31.53 o 
   9   3   9       53.14       54.10     28.70 o 
  10   3   9     1706.35     1769.33     64.29 o 
  11   3   9       91.96       69.19     37.06 o 
  12   3   9     1739.32     1704.42    161.94 o 
 -16   4   9       66.19        9.55     74.53 o 
 -15   4   9       66.69      105.26     62.50 o 
 -14   4   9        8.76        4.26     48.82 o 
 -13   4   9       61.28      -20.30     46.13 o 
 -12   4   9        0.50        4.36     43.75 o 
 -11   4   9      726.06      899.54     80.77 o 
 -10   4   9      971.37      952.36     74.45 o 
  -9   4   9    16299.59    16228.97    325.41 o 
  -8   4   9      243.96      160.11     41.40 o 
  -7   4   9     3211.36     3122.27     79.44 o 
  -6   4   9      191.42      121.69     38.53 o 
  -5   4   9      717.60      655.53     36.19 o 
  -4   4   9      356.29      513.07     30.54 o 
  -3   4   9     5177.27     5985.10    107.49 o 
  -2   4   9     3648.02     3526.20     72.40 o 
  -1   4   9      452.36      590.84     27.61 o 
   0   4   9     7935.22     7312.99     98.13 o 
   1   4   9      782.26      529.92     22.50 o 
   2   4   9     2526.99     2369.76     50.95 o 
   3   4   9     2238.54     2285.57     46.22 o 
   4   4   9      483.02      590.34     23.52 o 
   5   4   9     2532.89     2293.75     49.09 o 
   6   4   9      468.71      492.44     26.65 o 
   7   4   9     1892.51     1960.81     49.27 o 
   8   4   9     1385.88     1295.52     51.24 o 
   9   4   9      461.93      456.95     39.08 o 
  10   4   9      127.78      112.09     34.70 o 
  11   4   9     1271.03     1162.03     83.79 o 
  12   4   9      247.24      242.82     82.37 o 
 -15   5   9     1518.73     1617.54     89.27 o 
 -14   5   9     1220.50     1337.93     80.68 o 
 -13   5   9     1376.69     1424.77     88.39 o 
 -12   5   9        6.32      -11.95     48.44 o 
 -11   5   9       15.33       10.97     47.28 o 
 -10   5   9      103.56      114.60     77.08 o 
  -9   5   9        5.34      -42.47     42.47 o 
  -8   5   9        5.25       -6.95     36.72 o 
  -7   5   9      572.72      570.16     46.48 o 
  -6   5   9     3589.55     3363.60     77.75 o 
  -5   5   9      900.45      964.81     55.13 o 
  -4   5   9     5746.57     5149.82    100.30 o 
  -3   5   9     5016.81     4980.71     96.17 o 
  -2   5   9      388.26      295.70     26.06 o 
  -1   5   9      100.83       82.22     17.14 o 
   0   5   9      401.85      363.17     28.21 o 
   1   5   9      349.43      293.73     24.43 o 
   2   5   9     4260.76     4175.86     93.54 o 
   3   5   9     6520.39     6176.13     87.97 o 
   4   5   9      148.72      115.99     18.16 o 
   5   5   9     2550.56     2417.87     54.97 o 
   6   5   9        8.11       19.36     19.70 o 
   7   5   9      449.74      437.82     31.52 o 
   8   5   9      170.08      153.07     34.88 o 
   9   5   9        2.09       55.71     37.01 o 
  10   5   9      901.85      888.37     91.49 o 
  11   5   9      333.72      267.85     51.67 o 
  12   5   9      434.96      401.87     64.60 o 
 -15   6   9       25.04       38.64     53.37 o 
 -14   6   9       20.32       72.43     72.68 o 
 -13   6   9        8.01      -35.14     52.91 o 
 -12   6   9        5.22      -45.32     45.32 o 
 -11   6   9        6.84      -42.63     46.55 o 
 -10   6   9       10.84       33.66     45.97 o 
  -9   6   9    13259.91    13336.97    282.34 o 
  -8   6   9     1756.87     1632.26     57.45 o 
  -7   6   9     4096.93     4029.59    102.14 o 
  -6   6   9     2574.50     2290.92     60.35 o 
  -5   6   9       65.71       50.58     23.40 o 
  -4   6   9     1854.03     2093.32     80.04 o 
  -3   6   9     1810.74     1832.05     54.19 o 
  -2   6   9     2504.91     2192.58     58.99 o 
  -1   6   9     1382.36     1690.70     46.13 o 
   0   6   9     1530.87     1417.40     42.46 o 
   1   6   9     2766.45     2648.93     52.02 o 
   2   6   9      122.10      142.88     17.64 o 
   3   6   9      116.75      106.43     21.23 o 
   4   6   9      616.40      632.71     25.58 o 
   5   6   9      118.71      108.56     20.35 o 
   6   6   9      123.27      141.88     25.44 o 
   7   6   9      992.93     1064.46     59.41 o 
   8   6   9      308.93      371.85     44.98 o 
   9   6   9      676.12      814.11     60.95 o 
  10   6   9     1318.07     1176.57     73.61 o 
  11   6   9      248.74      183.83     52.07 o 
  12   6   9        4.04      -50.00     85.47 o 
 -15   7   9      327.78      234.87     67.11 o 
 -14   7   9      438.39      427.23     71.37 o 
 -13   7   9     3200.20     3127.72    125.99 o 
 -12   7   9      288.15      266.78     60.27 o 
 -11   7   9      121.70       82.82     53.38 o 
 -10   7   9      294.55      267.38     56.11 o 
  -9   7   9       41.55       67.26     47.00 o 
  -8   7   9      336.43      327.84     33.34 o 
  -7   7   9     1100.63     1029.40     43.52 o 
  -6   7   9      528.28      563.73     39.14 o 
  -5   7   9     1898.44     2025.91     57.22 o 
  -4   7   9     2431.59     2620.21     69.88 o 
  -3   7   9     2877.04     2849.19     66.17 o 
  -2   7   9      167.68      145.15     24.36 o 
  -1   7   9     1169.80     1208.68     39.82 o 
   0   7   9      485.57      505.30     28.37 o 
   1   7   9     2554.96     2668.82     82.13 o 
   2   7   9      873.85      926.02     35.81 o 
   3   7   9     2657.56     2472.23     72.82 o 
   4   7   9      105.69       29.20     24.61 o 
   5   7   9     3506.55     3626.96     82.57 o 
   6   7   9        2.89      -12.78     32.53 o 
   7   7   9     2196.98     2265.97     88.59 o 
   8   7   9      131.61      105.74     47.90 o 
   9   7   9      636.03      695.08     61.61 o 
  10   7   9      451.83      439.43     58.06 o 
  11   7   9        0.94       20.04     48.59 o 
 -14   8   9       56.07       53.52     60.76 o 
 -13   8   9       12.85       23.12     57.30 o 
 -12   8   9      627.99      682.19     74.26 o 
 -11   8   9        9.14       56.06     52.11 o 
 -10   8   9       28.24       15.40     48.97 o 
  -9   8   9     2640.03     2531.37     71.65 o 
  -8   8   9     2348.81     2305.74     71.84 o 
  -7   8   9      777.22      824.43     55.83 o 
  -6   8   9     2689.43     2411.13     65.22 o 
  -5   8   9      149.41      205.01     28.93 o 
  -4   8   9      190.75      239.68     28.25 o 
  -3   8   9      650.22      501.29     36.58 o 
  -2   8   9     2969.54     2852.91     66.55 o 
  -1   8   9       14.45      -18.89     18.89 o 
   0   8   9     3362.90     3560.70     66.15 o 
   1   8   9      303.68      312.50     29.33 o 
   2   8   9      934.87      839.86     34.52 o 
   3   8   9        6.08        3.08     21.11 o 
   4   8   9      271.92      222.63     33.02 o 
   5   8   9      105.65       93.17     32.60 o 
   6   8   9        3.55      -33.43     33.43 o 
   7   8   9       72.41       33.56     40.71 o 
   8   8   9     1457.85     1629.39     82.38 o 
   9   8   9       15.22      -40.68     40.68 o 
  10   8   9     1231.84     1288.63    102.24 o 
  11   8   9        5.41       66.29     58.22 o 
 -14   9   9      225.90      250.74     84.37 o 
 -13   9   9     1386.60     1621.10    100.45 o 
 -12   9   9      176.45      156.04     60.88 o 
 -11   9   9     3827.07     4276.43    129.37 o 
 -10   9   9       29.34       26.33     44.23 o 
  -9   9   9       32.16       27.97     37.99 o 
  -8   9   9      760.35      791.75     61.46 o 
  -7   9   9     3374.01     3580.01     90.94 o 
  -6   9   9      734.55      749.46     41.86 o 
  -5   9   9     2867.20     2961.84     74.23 o 
  -4   9   9        4.17       10.35     34.17 o 
  -3   9   9      178.26      176.71     28.24 o 
  -2   9   9      864.50      700.30     40.59 o 
  -1   9   9      234.89      194.57     24.73 o 
   0   9   9      304.56      229.97     41.24 o 
   1   9   9     5083.59     5389.80     98.27 o 
   2   9   9     1064.72     1042.31     44.00 o 
   3   9   9     2739.21     2787.61     85.20 o 
   4   9   9        4.03      -30.94     30.94 o 
   5   9   9     3667.67     3754.39    118.16 o 
   6   9   9        0.71       44.55     41.84 o 
   7   9   9      812.40      731.19     63.45 o 
   8   9   9        6.34      -42.92     42.92 o 
   9   9   9        0.86      -20.00     44.47 o 
  10   9   9       18.68      -54.81     54.81 o 
 -13  10   9        2.95      -51.70     51.70 o 
 -12  10   9      210.58      127.05     56.53 o 
 -11  10   9      167.11      178.48     60.37 o 
 -10  10   9       19.86      -22.77     44.16 o 
  -9  10   9       18.44        2.84     32.06 o 
  -8  10   9      606.06      676.51     47.73 o 
  -7  10   9       24.20       15.29     32.05 o 
  -6  10   9     2428.58     2408.60     68.79 o 
  -5  10   9        4.94       -1.84     26.36 o 
  -4  10   9       51.64        3.13     25.75 o 
  -3  10   9      369.68      315.92     32.15 o 
  -2  10   9     1916.25     1960.27     83.73 o 
  -1  10   9       57.27       23.89     21.64 o 
   0  10   9     4912.80     4850.55     94.81 o 
   1  10   9      543.77      583.49     32.90 o 
   2  10   9     2319.19     2258.07     73.45 o 
   3  10   9        2.61       -8.66     29.65 o 
   4  10   9       10.77      -32.79     32.79 o 
   5  10   9      337.75      348.63     62.86 o 
   6  10   9       83.35      109.43     45.49 o 
   7  10   9        2.16       64.69     45.57 o 
   8  10   9     1172.45     1146.21     78.73 o 
   9  10   9       82.10       33.89     77.09 o 
  10  10   9      954.23      922.43    101.02 o 
 -12  11   9       33.18       28.31     50.24 o 
 -11  11   9     1625.85     1712.82     87.88 o 
 -10  11   9       16.18       19.98     47.89 o 
  -9  11   9        5.98      -45.99     46.89 o 
  -8  11   9      102.65       51.49     36.95 o 
  -7  11   9     1829.30     2099.75    101.54 o 
  -6  11   9     1167.09     1096.99     51.84 o 
  -5  11   9     1541.59     1611.08     58.53 o 
  -4  11   9      108.99       70.25     29.25 o 
  -3  11   9      160.29      196.11     31.04 o 
  -2  11   9     1124.22      974.09     64.11 o 
  -1  11   9      127.44       18.59     32.16 o 
   0  11   9      417.51      366.93     33.04 o 
   1  11   9     2536.80     2836.25     70.25 o 
   2  11   9        2.72      -19.35     36.01 o 
   3  11   9     1544.18     1616.95     96.28 o 
   4  11   9        0.06        4.55     38.03 o 
   5  11   9     4154.06     4192.71    136.58 o 
   6  11   9       22.83        7.81     47.43 o 
   7  11   9      168.21      163.49     72.53 o 
   8  11   9        1.60        0.16     49.11 o 
   9  11   9       96.20      164.14     68.31 o 
 -11  12   9      118.39       81.61     52.15 o 
 -10  12   9      209.10      253.63     56.07 o 
  -9  12   9     2058.26     2230.31     79.76 o 
  -8  12   9     1435.74     1438.38     66.19 o 
  -7  12   9        1.34      -34.58     36.05 o 
  -6  12   9     1197.58     1098.30     59.32 o 
  -5  12   9      169.17      173.78     35.36 o 
  -4  12   9     1407.06     1408.99     56.19 o 
  -3  12   9       21.22      -27.59     27.59 o 
  -2  12   9      977.29     1071.32     57.11 o 
  -1  12   9       38.10        6.46     33.59 o 
   0  12   9     4568.55     4510.95     94.40 o 
   1  12   9      790.20      801.52     59.26 o 
   2  12   9     1483.40     1506.58     72.95 o 
   3  12   9        8.77       10.65     39.58 o 
   4  12   9      721.60      676.89     67.28 o 
   5  12   9       20.75       44.31     48.15 o 
   6  12   9       66.82      100.26     53.44 o 
   7  12   9       68.64       23.49     51.91 o 
   8  12   9      573.31      650.16     74.15 o 
 -10  13   9       15.34       15.76     50.15 o 
  -9  13   9        3.55       31.34     48.88 o 
  -8  13   9        1.42      -38.66     38.66 o 
  -7  13   9     1282.03     1365.32     67.20 o 
  -6  13   9      399.78      368.06     68.57 o 
  -5  13   9      507.68      648.86     53.02 o 
  -4  13   9     2147.14     2082.78     76.36 o 
  -3  13   9      155.95      183.00     42.44 o 
  -2  13   9      557.41      525.41     49.94 o 
  -1  13   9      145.53      125.47     39.59 o 
   0  13   9       67.08       87.30     38.49 o 
   1  13   9       47.37       58.05     41.40 o 
   2  13   9       53.91       43.65     41.44 o 
   3  13   9     1351.39     1404.46     75.91 o 
   4  13   9        3.95      -11.95     49.44 o 
   5  13   9     2212.28     2359.32    121.47 o 
   6  13   9        2.44      -58.56     69.03 o 
   7  13   9       15.06        7.49     52.99 o 
  -9  14   9      395.82      373.04     60.07 o 
  -8  14   9       14.79       58.93     43.31 o 
  -7  14   9      107.20       66.62     42.01 o 
  -6  14   9      350.82      324.36     47.99 o 
  -5  14   9      303.65      245.16     46.76 o 
  -4  14   9       87.61       55.81     42.07 o 
  -3  14   9      195.27      285.76     46.39 o 
  -2  14   9     1043.75     1168.43     78.47 o 
  -1  14   9      444.06      427.27     54.53 o 
   0  14   9      408.21      359.84     62.10 o 
   1  14   9      740.19      600.04     66.82 o 
   2  14   9      303.22      284.39     52.50 o 
   3  14   9      244.93      222.74     58.92 o 
   4  14   9        5.99       12.70     48.02 o 
   5  14   9       39.66       -7.55     52.88 o 
   6  14   9      100.98       50.69     56.23 o 
  -7  15   9      469.68      443.85     54.05 o 
  -6  15   9      124.80       75.60     44.47 o 
  -5  15   9      489.71      563.91     57.33 o 
  -4  15   9     1731.70     1820.14    104.38 o 
  -3  15   9      432.20      398.10     51.53 o 
  -2  15   9      510.59      495.98     53.38 o 
  -1  15   9       78.53      132.94     48.19 o 
   0  15   9       17.22        6.67     50.26 o 
   1  15   9        1.72      -31.79     45.19 o 
   2  15   9        9.77       29.65     46.53 o 
   3  15   9      668.49      589.51     74.71 o 
   4  15   9       87.45       88.52     58.98 o 
  -5  16   9       20.84      -50.57     50.57 o 
  -4  16   9       10.67       -4.67     45.10 o 
  -3  16   9       51.72       66.27     48.22 o 
  -2  16   9       31.83       97.55     49.25 o 
  -1  16   9      315.93      324.96     70.50 o 
   0  16   9      270.45      247.55     62.72 o 
   1  16   9      304.20      362.93     61.29 o 
 -16   0  10      139.24       -6.49    140.96 o 
 -14   0  10      261.92      346.94    109.98 o 
 -12   0  10     1734.62     1930.72    132.56 o 
 -10   0  10     5520.61     5529.09    215.84 o 
  -8   0  10     9067.83     8764.46    275.36 o 
  -6   0  10      648.81      632.42     54.94 o 
  -4   0  10      190.73      269.82     36.71 o 
  -2   0  10     6416.03     6406.06    122.28 o 
   0   0  10     8873.74     8911.02    175.75 o 
   2   0  10      131.67      130.98     27.67 o 
   4   0  10       18.28        0.61     32.77 o 
   6   0  10    10771.33    11146.15    345.03 o 
   8   0  10     5322.03     5268.00    124.51 o 
  10   0  10      153.69      100.25     45.17 o 
  12   0  10      119.36       61.49     52.90 o 
 -16   1  10       79.63       73.24     63.11 o 
 -15   1  10     1825.37     1776.96    177.33 o 
 -14   1  10      405.31      398.11     65.20 o 
 -13   1  10      975.24      946.31     76.08 o 
 -12   1  10       61.39      -14.34     50.21 o 
 -11   1  10        1.53      -29.77     44.24 o 
 -10   1  10        0.72      -25.27     25.27 o 
  -9   1  10        8.36       26.81     34.39 o 
  -8   1  10      720.33      639.15     46.84 o 
  -7   1  10     2201.05     2254.10     73.10 o 
  -6   1  10       74.24       53.17     31.57 o 
  -5   1  10    11724.39    11348.20    247.38 o 
  -4   1  10      540.68      651.11     33.78 o 
  -3   1  10     3660.22     3234.21     69.31 o 
  -2   1  10     3306.71     3658.00     65.29 o 
  -1   1  10     5985.81     6327.14     82.28 o 
   0   1  10     1771.28     1915.19     41.26 o 
   1   1  10     9078.67     9298.92    128.23 o 
   2   1  10     3897.08     3863.62     76.58 o 
   3   1  10      455.65      349.10     22.54 o 
   4   1  10      965.81     1089.79     39.12 o 
   5   1  10       53.97       31.60     26.84 o 
   6   1  10      135.12      201.36     27.23 o 
   7   1  10      667.94      644.07     26.33 o 
   8   1  10      270.07      235.80     26.34 o 
   9   1  10     1038.11     1097.59     49.07 o 
  10   1  10        1.86      -26.18     28.75 o 
  11   1  10     3230.61     3565.52     95.60 o 
  12   1  10       67.64       65.18     38.77 o 
 -16   2  10      114.91      129.42     67.41 o 
 -15   2  10       45.09      -55.75     55.75 o 
 -14   2  10        8.79       29.79     55.13 o 
 -13   2  10       14.20       35.95     62.34 o 
 -12   2  10     2565.71     2737.43    109.46 o 
 -11   2  10      224.70      168.16     44.36 o 
 -10   2  10     7545.56     7676.67    168.69 o 
  -9   2  10      243.98      254.78     28.93 o 
  -8   2  10     3240.90     3143.04    101.83 o 
  -7   2  10        3.41       46.61     33.67 o 
  -6   2  10     2068.30     2102.10     75.02 o 
  -5   2  10     4460.98     4543.07     98.31 o 
  -4   2  10     1800.22     2246.93     57.52 o 
  -3   2  10      394.70      434.26     27.70 o 
  -2   2  10      175.82      184.95     20.89 o 
  -1   2  10     4364.32     3990.62     65.28 o 
   0   2  10     2753.63     2699.07     51.67 o 
   1   2  10        3.85       -2.73     16.11 o 
   2   2  10     1771.50     1657.15     36.02 o 
   3   2  10      128.46      106.80     19.84 o 
   4   2  10     1352.23     1564.16     44.13 o 
   5   2  10        1.42      -16.71     16.71 o 
   6   2  10     3595.16     3789.56     83.32 o 
   7   2  10      233.06      213.64     21.56 o 
   8   2  10     1914.62     2008.03     89.32 o 
   9   2  10      125.89       85.73     36.48 o 
  10   2  10      725.51      781.61     55.87 o 
  11   2  10      144.31       80.96     36.66 o 
  12   2  10       37.13      -20.70     37.69 o 
 -16   3  10       86.71       69.27     65.24 o 
 -15   3  10      952.27      897.01     84.51 o 
 -14   3  10      287.42      264.85     76.88 o 
 -13   3  10      714.32      753.05     65.74 o 
 -12   3  10      288.34      279.02     50.77 o 
 -11   3  10      559.41      565.45     55.80 o 
 -10   3  10        1.21      -11.63     45.39 o 
  -9   3  10       58.08       82.41     41.63 o 
  -8   3  10     2416.84     2476.42     71.70 o 
  -7   3  10     2506.24     2472.04    127.28 o 
  -6   3  10      431.11      421.61     33.87 o 
  -5   3  10     5741.60     5476.23    104.43 o 
  -4   3  10      383.77      451.06     29.66 o 
  -3   3  10      828.93      663.83     32.23 o 
  -2   3  10     2218.65     2600.32     99.16 o 
  -1   3  10      732.59      809.81     29.25 o 
   0   3  10      115.59      105.15     16.16 o 
   1   3  10     6852.52     6316.67    100.17 o 
   2   3  10     3395.59     3462.89     72.07 o 
   3   3  10     3810.81     3881.61     65.05 o 
   4   3  10     4840.87     4933.53     90.56 o 
   5   3  10      106.29      112.15     21.29 o 
   6   3  10      684.41      759.05     32.62 o 
   7   3  10      379.94      321.28     30.93 o 
   8   3  10      114.37       29.56     26.16 o 
   9   3  10        3.94       25.84     28.78 o 
  10   3  10      138.58       80.02     34.10 o 
  11   3  10     1589.50     1577.87    110.70 o 
  12   3  10        5.13      -37.40     37.40 o 
 -15   4  10       66.24       97.66     63.77 o 
 -14   4  10       16.00       26.52     50.05 o 
 -13   4  10       62.08       52.79     46.92 o 
 -12   4  10        7.48       31.19     45.23 o 
 -11   4  10      785.25      516.76     62.97 o 
 -10   4  10     7721.38     7770.62    190.39 o 
  -9   4  10     1022.64      988.64     64.72 o 
  -8   4  10     5406.57     5289.36    139.36 o 
  -7   4  10      630.32      621.37     39.10 o 
  -6   4  10      120.17      102.72     26.01 o 
  -5   4  10     1842.53     1903.62     56.05 o 
  -4   4  10      162.67       86.66     23.86 o 
  -3   4  10     7442.35     7618.18    131.33 o 
  -2   4  10       60.30       34.78     18.63 o 
  -1   4  10      596.10      459.31     22.89 o 
   0   4  10      670.01      806.38     31.14 o 
   1   4  10     2954.82     2798.52     61.21 o 
   2   4  10     1141.00     1187.83     43.56 o 
   3   4  10      446.54      429.09     29.16 o 
   4   4  10      744.14      693.59     26.18 o 
   5   4  10       79.24       68.75     17.47 o 
   6   4  10     2255.42     2353.78     54.32 o 
   7   4  10      769.11      762.20     34.54 o 
   8   4  10      617.85      573.50     39.20 o 
   9   4  10      310.87      394.15     38.23 o 
  10   4  10      923.18      998.27     53.54 o 
  11   4  10       24.78      -18.35     41.98 o 
  12   4  10      129.37      182.29     51.29 o 
 -15   5  10     1203.22     1215.97    110.56 o 
 -14   5  10     2147.46     2172.10     98.22 o 
 -13   5  10      798.19      777.40     79.88 o 
 -12   5  10       52.00       33.71     49.09 o 
 -11   5  10      398.96      342.13     57.28 o 
 -10   5  10       31.69        0.47     44.29 o 
  -9   5  10       35.64       17.14     42.81 o 
  -8   5  10     1337.87     1350.98     53.21 o 
  -7   5  10      181.85      134.24     31.70 o 
  -6   5  10     5366.15     5490.66    109.24 o 
  -5   5  10     1656.67     1618.59     52.75 o 
  -4   5  10      518.29      539.49     33.82 o 
  -3   5  10      417.74      472.28     32.00 o 
  -2   5  10      132.92      223.35     25.67 o 
  -1   5  10      656.80      658.21     31.15 o 
   0   5  10      177.05      188.91     21.95 o 
   1   5  10    12090.78    11754.63    187.68 o 
   2   5  10     2271.91     2374.30     49.50 o 
   3   5  10     1880.59     1783.47     43.23 o 
   4   5  10     5086.03     5089.26     83.92 o 
   5   5  10        3.03      -17.01     17.55 o 
   6   5  10     1942.00     1764.43     52.82 o 
   7   5  10       14.26      -12.06     26.46 o 
   8   5  10       75.64       59.20     31.39 o 
   9   5  10        4.03      -10.20     32.59 o 
  10   5  10      910.73      965.87     65.28 o 
  11   5  10     1601.90     1514.26     80.71 o 
 -15   6  10        6.18      -52.69     69.89 o 
 -14   6  10       25.99      -56.06     56.06 o 
 -13   6  10      179.67      158.17     60.90 o 
 -12   6  10       67.53       64.42     51.85 o 
 -11   6  10        7.46       -3.39     46.14 o 
 -10   6  10     2698.53     2776.72    117.04 o 
  -9   6  10      533.56      505.35     58.24 o 
  -8   6  10     3958.25     4097.11     93.54 o 
  -7   6  10     1797.80     1874.55     56.55 o 
  -6   6  10      271.28      279.37     33.26 o 
  -5   6  10      292.44      278.43     34.69 o 
  -4   6  10       12.03      -23.15     23.15 o 
  -3   6  10     6719.40     6730.16    123.75 o 
  -2   6  10       31.97       51.67     22.99 o 
  -1   6  10     5764.94     5657.52    108.10 o 
   0   6  10      283.58      371.05     23.36 o 
   1   6  10       47.64       21.64     20.24 o 
   2   6  10      151.22      174.25     25.92 o 
   3   6  10     1288.69     1408.52     45.16 o 
   4   6  10      414.89      386.01     24.70 o 
   5   6  10        2.09       13.10     20.16 o 
   6   6  10     1478.48     1583.63     58.52 o 
   7   6  10       42.27        9.86     28.94 o 
   8   6  10      102.56      102.76     40.68 o 
   9   6  10     1552.09     1647.40    108.98 o 
  10   6  10      478.59      479.13     59.74 o 
  11   6  10       39.18       76.26     49.19 o 
 -14   7  10     1452.49     1360.88     95.35 o 
 -13   7  10      909.21      898.65     81.11 o 
 -12   7  10     1982.01     2103.02    103.21 o 
 -11   7  10        2.95       49.65     50.15 o 
 -10   7  10       32.89      -10.65     47.95 o 
  -9   7  10        1.66      -37.12     37.12 o 
  -8   7  10     1133.39     1122.79     49.87 o 
  -7   7  10      168.36      159.18     28.79 o 
  -6   7  10     1259.36     1309.73     48.30 o 
  -5   7  10      132.37      113.43     26.83 o 
  -4   7  10      932.59      936.73     52.95 o 
  -3   7  10      673.01      731.69     39.57 o 
  -2   7  10     2061.57     1791.81     56.91 o 
  -1   7  10      415.77      398.48     29.44 o 
   0   7  10     3041.10     3238.33     90.40 o 
   1   7  10     6480.97     6167.96    106.69 o 
   2   7  10     7377.48     7689.06    115.18 o 
   3   7  10      997.14      913.93     62.69 o 
   4   7  10     1906.80     1897.28     50.44 o 
   5   7  10        3.84      -21.46     32.30 o 
   6   7  10     3387.36     3205.83    106.76 o 
   7   7  10       23.41       44.23     39.07 o 
   8   7  10       37.80       15.99     40.14 o 
   9   7  10      132.07      108.61     51.25 o 
  10   7  10      812.65      766.69     82.34 o 
  11   7  10      236.89      216.22     56.52 o 
 -14   8  10       38.00       24.38     79.19 o 
 -13   8  10      111.64      -52.26     52.26 o 
 -12   8  10       70.68      -29.32     54.90 o 
 -11   8  10      182.45      146.41     56.07 o 
 -10   8  10      733.03      713.61     65.85 o 
  -9   8  10     1322.15     1441.05     74.22 o 
  -8   8  10      140.85      154.12     33.37 o 
  -7   8  10     1458.86     1586.15     82.69 o 
  -6   8  10      211.10      205.29     31.63 o 
  -5   8  10        1.39      -23.93     23.93 o 
  -4   8  10        2.40       -3.52     23.90 o 
  -3   8  10     3440.32     3182.28     73.11 o 
  -2   8  10      812.42      807.11     38.59 o 
  -1   8  10     7117.22     7040.17    110.68 o 
   0   8  10        3.90       -8.30     16.54 o 
   1   8  10     1553.32     1585.67     47.53 o 
   2   8  10       33.62       26.03     23.65 o 
   3   8  10        0.60      -23.32     23.32 o 
   4   8  10        2.12        7.14     26.60 o 
   5   8  10        7.54       66.97     39.16 o 
   6   8  10       49.55       22.27     50.93 o 
   7   8  10      966.60      875.79     64.67 o 
   8   8  10       30.63       -5.86     42.74 o 
   9   8  10      967.77     1034.53    117.91 o 
  10   8  10       91.87       38.14     58.80 o 
 -13   9  10      118.32      -28.61     57.60 o 
 -12   9  10     2098.47     2046.30     95.54 o 
 -11   9  10        1.62       43.77     58.05 o 
 -10   9  10        4.93      -27.35     42.44 o 
  -9   9  10       35.54       -1.40     32.14 o 
  -8   9  10     2557.90     2618.64     79.84 o 
  -7   9  10     1088.71     1135.62     54.72 o 
  -6   9  10     5526.85     5560.19    112.49 o 
  -5   9  10       83.31      115.92     29.39 o 
  -4   9  10     1059.32     1137.29     48.61 o 
  -3   9  10       24.74       62.62     25.56 o 
  -2   9  10     2229.01     2060.54     58.67 o 
  -1   9  10      346.05      372.17     46.23 o 
   0   9  10     1830.05     1868.02     54.39 o 
   1   9  10     2058.70     2068.52     62.18 o 
   2   9  10     4699.00     5111.37    106.06 o 
   3   9  10        4.01      -17.36     24.19 o 
   4   9  10     4708.96     4687.87    123.20 o 
   5   9  10        0.21       19.10     39.40 o 
   6   9  10     1181.16     1175.27    101.31 o 
   7   9  10       20.14        7.18     54.84 o 
   8   9  10        5.65      -10.84     44.76 o 
   9   9  10       15.40      100.14     50.09 o 
  10   9  10      520.76      459.42     89.34 o 
 -13  10  10      555.13      657.56     71.84 o 
 -12  10  10      342.38      405.83     67.93 o 
 -11  10  10      180.32      156.52     53.87 o 
 -10  10  10      635.42      636.39     62.50 o 
  -9  10  10       80.65        2.80     47.18 o 
  -8  10  10       10.63       27.56     33.42 o 
  -7  10  10     1205.54     1228.58     58.65 o 
  -6  10  10      449.71      482.95     40.27 o 
  -5  10  10      462.00      443.25     46.70 o 
  -4  10  10      898.02      826.73     44.22 o 
  -3  10  10     2727.85     2927.08     74.42 o 
  -2  10  10      207.13      210.40     29.56 o 
  -1  10  10     6074.06     6299.56    105.31 o 
   0  10  10       49.92      127.96     27.59 o 
   1  10  10     5799.05     5887.82    134.44 o 
   2  10  10      143.17       85.88     27.28 o 
   3  10  10     1266.78     1171.05     61.98 o 
   4  10  10       93.70       49.31     48.59 o 
   5  10  10        6.62       57.05     44.85 o 
   6  10  10       22.06       20.48     44.53 o 
   7  10  10      212.08      150.94     51.84 o 
   8  10  10        7.33      -49.65     49.65 o 
   9  10  10      387.02      375.38     62.11 o 
 -12  11  10      688.93      585.02     69.38 o 
 -11  11  10       61.24      109.88     52.70 o 
 -10  11  10       24.99       65.18     49.51 o 
  -9  11  10       10.00       53.53     37.56 o 
  -8  11  10     1664.92     1947.59     74.15 o 
  -7  11  10      428.07      459.07     47.41 o 
  -6  11  10     2332.69     2431.38     73.80 o 
  -5  11  10     1382.99     1467.02     65.51 o 
  -4  11  10     1551.22     1635.57     59.14 o 
  -3  11  10     1881.07     1978.91     63.04 o 
  -2  11  10        3.98        3.31     25.10 o 
  -1  11  10       50.19       48.67     29.25 o 
   0  11  10        4.28       18.66     35.86 o 
   1  11  10       90.51      139.36     29.20 o 
   2  11  10     2599.07     2627.45     91.09 o 
   3  11  10       92.28       77.37     37.19 o 
   4  11  10     2833.28     2704.74    109.22 o 
   5  11  10        1.98       34.22     45.59 o 
   6  11  10      159.04       97.96     50.26 o 
   7  11  10        0.82        7.00     50.52 o 
   8  11  10      153.37      159.59     58.20 o 
 -11  12  10      421.37      508.51     66.06 o 
 -10  12  10     1311.53     1431.87     98.09 o 
  -9  12  10      157.19      152.41     52.41 o 
  -8  12  10      193.73      198.55     45.61 o 
  -7  12  10      345.77      276.43     45.62 o 
  -6  12  10      770.98      769.12     79.99 o 
  -5  12  10      520.69      617.88     45.79 o 
  -4  12  10      252.36      264.52     37.05 o 
  -3  12  10      416.37      477.29     46.85 o 
  -2  12  10       21.48      -10.93     34.51 o 
  -1  12  10     1145.26     1358.44     61.88 o 
   0  12  10      187.69      173.60     31.76 o 
   1  12  10     1367.40     1400.11     76.27 o 
   2  12  10      137.52      171.50     45.74 o 
   3  12  10     1126.08      990.26     74.85 o 
   4  12  10      162.39      164.27     51.67 o 
   5  12  10       18.33       26.62     50.14 o 
   6  12  10      224.36      201.19     56.64 o 
   7  12  10      396.78      375.01     65.90 o 
 -10  13  10        4.60       18.49     51.02 o 
  -9  13  10        1.25       15.72     49.28 o 
  -8  13  10      600.68      695.58     78.11 o 
  -7  13  10      391.78      329.19     49.20 o 
  -6  13  10      366.56      455.93     50.90 o 
  -5  13  10     1104.40     1129.42     63.04 o 
  -4  13  10     1899.13     1800.43     73.99 o 
  -3  13  10     1130.87     1276.74     64.29 o 
  -2  13  10      459.70      558.24     50.26 o 
  -1  13  10      199.75      145.32     45.71 o 
   0  13  10        5.24      -22.18     39.39 o 
   1  13  10      558.18      568.33     74.67 o 
   2  13  10     1283.13     1380.65     81.80 o 
   3  13  10        2.43      -25.90     50.07 o 
   4  13  10     1270.67     1278.02     89.94 o 
   5  13  10       28.24      -50.49     50.49 o 
   6  13  10       62.75       15.02     57.31 o 
  -8  14  10      647.95      581.07     56.67 o 
  -7  14  10       75.70      102.85     44.58 o 
  -6  14  10        6.59      -38.41     38.41 o 
  -5  14  10       11.71      -35.56     39.56 o 
  -4  14  10      208.37      179.72     45.82 o 
  -3  14  10       21.20       90.93     42.13 o 
  -2  14  10       32.04      -10.51     41.89 o 
  -1  14  10     1336.42     1485.77     78.10 o 
   0  14  10      632.22      651.78     60.99 o 
   1  14  10       27.40       18.23     42.74 o 
   2  14  10      152.25      104.50     51.76 o 
   3  14  10       23.14      -48.75     48.75 o 
   4  14  10       12.33      -39.27     60.95 o 
   5  14  10       17.40      -16.87     55.96 o 
  -7  15  10       19.45       74.35     78.59 o 
  -6  15  10      345.95      403.59     53.98 o 
  -5  15  10     1345.63     1356.11     72.18 o 
  -4  15  10      771.48      829.85     61.81 o 
  -3  15  10     1396.29     1514.46     81.53 o 
  -2  15  10      100.02       29.94     46.33 o 
  -1  15  10       56.89       32.74     46.52 o 
   0  15  10       53.21       77.29     49.00 o 
   1  15  10       10.30       -3.51     42.94 o 
   2  15  10      123.72      146.95     59.06 o 
   3  15  10      100.48      126.08     57.89 o 
  -3  16  10       98.83      297.52    106.89 o 
  -2  16  10       25.60      -56.89     66.79 o 
  -1  16  10       10.22      116.59    102.96 o 
 -15   0  11      642.92      501.05    105.96 o 
 -13   0  11       72.92      154.49     80.35 o 
 -11   0  11     4450.47     4805.64    204.28 o 
  -9   0  11     6144.13     5685.86    211.37 o 
  -7   0  11      685.59      733.27     73.07 o 
  -5   0  11      629.80      608.18     59.93 o 
  -3   0  11      559.25      660.59     36.22 o 
  -1   0  11     2617.25     2940.66     70.49 o 
   1   0  11      176.22      173.94     20.47 o 
   3   0  11        8.47       -1.47     38.45 o 
   5   0  11     9224.17     8958.83    237.61 o 
   7   0  11     2671.20     2780.73    103.86 o 
   9   0  11       88.22       99.70     42.58 o 
  11   0  11      363.14      328.01     59.88 o 
 -16   1  11     1785.23     1775.91    108.27 o 
 -15   1  11        3.06      -62.90     62.90 o 
 -14   1  11     4357.81     4354.73    150.90 o 
 -13   1  11      175.83      245.19     59.27 o 
 -12   1  11      216.99      205.96     56.59 o 
 -11   1  11       11.10      -55.91     55.91 o 
 -10   1  11      201.73      185.08     50.29 o 
  -9   1  11      801.02      791.97     54.29 o 
  -8   1  11      802.20      915.36     52.84 o 
  -7   1  11     2328.38     2509.05     78.49 o 
  -6   1  11     8163.67     8159.07    158.82 o 
  -5   1  11       17.08       36.87     29.70 o 
  -4   1  11    20093.15    19921.07    298.70 o 
  -3   1  11      128.86      142.34     22.89 o 
  -2   1  11      608.58      568.15     36.85 o 
  -1   1  11      337.58      267.62     18.29 o 
   0   1  11     6929.16     6330.88     95.85 o 
   1   1  11      293.06      330.84     27.34 o 
   2   1  11     6620.67     7240.05    104.45 o 
   3   1  11     1689.71     1821.21     65.57 o 
   4   1  11     1234.28     1186.96     37.39 o 
   5   1  11       28.22       39.71     17.46 o 
   6   1  11       14.30        1.81     19.54 o 
   7   1  11       65.66       31.33     24.09 o 
   8   1  11     1576.66     1626.18     55.05 o 
   9   1  11       14.73      -13.85     27.06 o 
  10   1  11     2022.88     2241.84     82.61 o 
  11   1  11       29.61       10.36     33.98 o 
 -16   2  11      117.77      132.99     67.78 o 
 -15   2  11      396.96      308.75     70.14 o 
 -14   2  11      116.10       59.59     58.99 o 
 -13   2  11        6.30       32.82     68.49 o 
 -12   2  11     1615.43     1607.16     93.80 o 
 -11   2  11     2294.78     2280.34     87.51 o 
 -10   2  11      275.49      246.29     28.59 o 
  -9   2  11     4456.11     4159.31    112.59 o 
  -8   2  11     1366.88     1451.87     95.62 o 
  -7   2  11      825.23      969.99     57.43 o 
  -6   2  11      564.14      659.13     47.99 o 
  -5   2  11      939.99      850.38     46.91 o 
  -4   2  11      752.26      699.16     45.34 o 
  -3   2  11     2776.55     2707.06     59.68 o 
  -2   2  11      345.74      429.15     28.80 o 
  -1   2  11      541.58      630.13     25.50 o 
   0   2  11     1533.31     1665.48     40.83 o 
   1   2  11     1400.09     1574.80     45.53 o 
   2   2  11      378.41      307.47     19.00 o 
   3   2  11       97.96       91.64     21.47 o 
   4   2  11      114.12      108.03     22.03 o 
   5   2  11     4105.92     4170.05     78.54 o 
   6   2  11       16.29       -6.29     22.48 o 
   7   2  11     5276.92     5181.86    169.88 o 
   8   2  11      103.23      111.87     32.33 o 
   9   2  11      535.69      642.76     52.62 o 
  10   2  11      178.37      173.46     42.63 o 
  11   2  11       34.17       13.90     34.63 o 
 -15   3  11      148.64      144.65     66.26 o 
 -14   3  11     1125.98     1044.48     86.49 o 
 -13   3  11      193.80      170.81     50.70 o 
 -12   3  11      221.48      259.71     51.51 o 
 -11   3  11       35.41       -3.40     42.72 o 
 -10   3  11      630.11      558.30     60.46 o 
  -9   3  11     1758.97     1635.59     59.83 o 
  -8   3  11        9.43      -24.91     36.35 o 
  -7   3  11     3371.88     3198.88    100.37 o 
  -6   3  11     3750.54     3568.63     82.09 o 
  -5   3  11     1502.12     1472.05     49.63 o 
  -4   3  11     3663.65     3777.18     81.07 o 
  -3   3  11     1314.47     1216.16     41.88 o 
  -2   3  11     1336.98     1128.93     38.62 o 
  -1   3  11     3125.07     3251.05     65.64 o 
   0   3  11     8966.00     8628.34    121.96 o 
   1   3  11       28.00       13.95     17.25 o 
   2   3  11     8146.61     7833.64    148.46 o 
   3   3  11     2638.15     2643.68     57.26 o 
   4   3  11     1147.65     1066.41     39.32 o 
   5   3  11      675.93      807.39     44.69 o 
   6   3  11       18.63        4.07     23.43 o 
   7   3  11      122.53       66.89     21.32 o 
   8   3  11      447.70      375.80     43.70 o 
   9   3  11        3.84      -28.10     28.10 o 
  10   3  11     1093.85     1133.85     59.48 o 
  11   3  11       21.92      -34.40     34.40 o 
 -15   4  11        6.61       37.82     59.80 o 
 -14   4  11       45.89      -49.98     49.98 o 
 -13   4  11      305.39      291.38     74.24 o 
 -12   4  11     4529.38     4923.57    137.65 o 
 -11   4  11      189.13      203.69     53.26 o 
 -10   4  11        1.87        0.74     44.62 o 
  -9   4  11     2853.20     2735.61    103.17 o 
  -8   4  11      779.90      775.19     58.03 o 
  -7   4  11        0.84      -25.17     25.17 o 
  -6   4  11      976.85      965.87     49.10 o 
  -5   4  11     2867.87     2742.20     69.66 o 
  -4   4  11     1668.60     1547.08     50.31 o 
  -3   4  11     1375.98     1394.61     46.46 o 
  -2   4  11     6021.05     5938.55    110.96 o 
  -1   4  11      294.50      251.68     20.00 o 
   0   4  11     2180.51     2245.23     48.38 o 
   1   4  11      485.91      461.88     28.96 o 
   2   4  11       13.05      -11.94     17.23 o 
   3   4  11      227.88      221.33     21.02 o 
   4   4  11      846.16      813.62     28.59 o 
   5   4  11     2339.24     2224.44     47.16 o 
   6   4  11        2.86       12.30     20.95 o 
   7   4  11     2065.91     2220.28     59.38 o 
   8   4  11      142.92      153.77     30.86 o 
   9   4  11        4.84      -26.24     30.83 o 
  10   4  11      147.13      118.45     38.48 o 
  11   4  11       94.56       42.83     40.36 o 
 -15   5  11      174.31      143.67     58.48 o 
 -14   5  11     1747.91     1780.92     92.87 o 
 -13   5  11      910.88      851.86    132.33 o 
 -12   5  11       15.79       -6.08     50.49 o 
 -11   5  11       14.04      -45.64     45.64 o 
 -10   5  11      259.36      283.26     53.68 o 
  -9   5  11      326.35      252.85     49.97 o 
  -8   5  11      666.21      719.57     43.97 o 
  -7   5  11     6266.92     6147.77    121.75 o 
  -6   5  11       32.20       20.73     25.48 o 
  -5   5  11     1698.33     1698.97     69.58 o 
  -4   5  11        5.78        7.23     23.48 o 
  -3   5  11      207.83      229.59     40.29 o 
  -2   5  11      199.59      164.29     33.29 o 
  -1   5  11        0.35        8.70     19.28 o 
   0   5  11     9096.36     8930.78    152.09 o 
   1   5  11     1933.07     2030.75     67.26 o 
   2   5  11     3552.53     3567.82     80.54 o 
   3   5  11     6432.27     6108.04     96.26 o 
   4   5  11        1.11      -12.55     17.37 o 
   5   5  11     1916.65     1874.41     84.82 o 
   6   5  11        4.24      -21.58     21.58 o 
   7   5  11      376.78      374.56     37.10 o 
   8   5  11      178.31      110.31     33.22 o 
   9   5  11      591.94      650.59     63.40 o 
  10   5  11     1519.65     1337.98     85.69 o 
  11   5  11      297.35      385.55     56.60 o 
 -15   6  11       26.67       40.89     63.24 o 
 -14   6  11      165.82       85.63     61.39 o 
 -13   6  11        1.57        7.22     53.38 o 
 -12   6  11       36.59       74.54     52.61 o 
 -11   6  11      365.23      395.51     95.81 o 
 -10   6  11       71.72       49.61     48.59 o 
  -9   6  11      365.74      317.97     63.22 o 
  -8   6  11        1.44      -26.23     26.23 o 
  -7   6  11       96.33       88.00     29.95 o 
  -6   6  11     2302.75     2411.59     69.63 o 
  -5   6  11       12.24      -26.54     26.54 o 
  -4   6  11     4577.20     4558.90    101.10 o 
  -3   6  11     1281.32     1289.00     47.96 o 
  -2   6  11    11909.39    11573.40    175.70 o 
  -1   6  11        1.32        9.77     20.01 o 
   0   6  11     3276.58     3368.77     70.78 o 
   1   6  11      690.40      705.59     36.59 o 
   2   6  11      446.90      542.04     32.98 o 
   3   6  11      357.85      290.36     24.26 o 
   4   6  11      654.24      618.54     30.48 o 
   5   6  11     1107.86     1256.05     43.72 o 
   6   6  11        0.52      -26.57     26.57 o 
   7   6  11      221.68      275.76     37.17 o 
   8   6  11     1001.86     1195.52     66.85 o 
   9   6  11      185.72      234.41     47.29 o 
  10   6  11      210.89       92.30     47.22 o 
 -14   7  11      272.93      337.33     70.30 o 
 -13   7  11     1284.06     1395.10     94.91 o 
 -12   7  11      290.09      315.95     62.51 o 
 -11   7  11       45.47       80.33     54.07 o 
 -10   7  11      221.07      190.26     48.80 o 
  -9   7  11       26.87      -29.37     29.37 o 
  -8   7  11        4.93      -28.02     28.02 o 
  -7   7  11     1880.91     1759.78     61.92 o 
  -6   7  11       65.34       36.11     27.80 o 
  -5   7  11     5129.99     4841.66     97.10 o 
  -4   7  11       64.82       59.70     28.27 o 
  -3   7  11       77.23      104.91     28.61 o 
  -2   7  11      230.35      250.21     29.24 o 
  -1   7  11      380.31      326.57     32.55 o 
   0   7  11     5241.20     5060.42     92.25 o 
   1   7  11     5403.02     5392.84    100.17 o 
   2   7  11     1564.10     1645.06     46.29 o 
   3   7  11     2217.65     2197.02     49.88 o 
   4   7  11        0.99      -20.56     20.56 o 
   5   7  11     3470.18     3362.47     86.63 o 
   6   7  11       27.75        6.94     41.11 o 
   7   7  11        3.28      -35.09     37.20 o 
   8   7  11      114.37       17.39     40.76 o 
   9   7  11     1689.62     1762.83    167.23 o 
  10   7  11      549.30      583.50    109.13 o 
 -14   8  11      254.42      176.45     69.09 o 
 -13   8  11       35.90       -6.03     58.10 o 
 -12   8  11       33.07       73.94     56.88 o 
 -11   8  11      123.54       23.34     46.89 o 
 -10   8  11      248.51      254.55     52.78 o 
  -9   8  11        1.45      -10.33     36.54 o 
  -8   8  11        8.81        2.18     31.33 o 
  -7   8  11      864.85      899.57     68.44 o 
  -6   8  11       72.60      100.59     29.90 o 
  -5   8  11       50.63       54.48     35.71 o 
  -4   8  11     2326.59     2359.14     65.92 o 
  -3   8  11      346.40      319.66     34.15 o 
  -2   8  11     6916.97     6650.59    117.59 o 
  -1   8  11        9.10        9.68     21.06 o 
   0   8  11     3923.04     3894.83     88.03 o 
   1   8  11     1356.95     1501.93     53.34 o 
   2   8  11      676.89      693.88     39.96 o 
   3   8  11      288.48      312.44     45.47 o 
   4   8  11       23.60       31.59     28.12 o 
   5   8  11       33.94       27.37     37.93 o 
   6   8  11       26.68       -8.74     38.49 o 
   7   8  11      233.64      223.59     49.57 o 
   8   8  11     1316.24     1279.80     76.19 o 
   9   8  11       38.18       -3.75     47.18 o 
  10   8  11       82.47       63.00    118.14 o 
 -13   9  11      336.31      327.51     63.88 o 
 -12   9  11        0.21      -11.80     51.62 o 
 -11   9  11       10.68      -40.95     46.08 o 
 -10   9  11      144.52      126.76     49.59 o 
  -9   9  11     1114.88     1100.42     55.52 o 
  -8   9  11       59.30       98.41     34.94 o 
  -7   9  11     1866.66     1953.39     70.06 o 
  -6   9  11      238.65      253.00     34.86 o 
  -5   9  11      967.01      978.77     47.45 o 
  -4   9  11       15.46      -13.49     27.37 o 
  -3   9  11       52.26       49.97     27.16 o 
  -2   9  11     1341.48     1416.05     50.42 o 
  -1   9  11      216.34      188.25     24.91 o 
   0   9  11       16.49        8.38     24.83 o 
   1   9  11     5798.96     6161.54    122.33 o 
   2   9  11      124.51       67.36     29.33 o 
   3   9  11     2209.15     2209.34     89.75 o 
   4   9  11       29.50        2.82     38.21 o 
   5   9  11     1668.69     1646.28     99.92 o 
   6   9  11       14.10      -41.81     41.81 o 
   7   9  11        2.32       13.96     42.83 o 
   8   9  11      105.80       56.50     50.45 o 
   9   9  11     1492.81     1613.98    105.22 o 
 -12  10  11      702.05      689.44     70.69 o 
 -11  10  11      817.95      902.51     71.25 o 
 -10  10  11       25.06       59.89     48.77 o 
  -9  10  11      147.20      152.09     39.93 o 
  -8  10  11       94.48       96.16     38.35 o 
  -7  10  11      320.96      409.20     44.92 o 
  -6  10  11      275.71      321.57     39.91 o 
  -5  10  11       29.19      -28.76     28.76 o 
  -4  10  11     4015.68     3924.20     90.42 o 
  -3  10  11      141.20      101.06     30.33 o 
  -2  10  11     2926.23     2921.19     72.76 o 
  -1  10  11      154.03      110.10     23.75 o 
   0  10  11     3090.94     3130.46    115.93 o 
   1  10  11      628.18      596.27     40.02 o 
   2  10  11      751.32      779.90     43.39 o 
   3  10  11       45.65       35.18     30.15 o 
   4  10  11      612.17      784.24     65.54 o 
   5  10  11       99.45       50.86     49.62 o 
   6  10  11        0.20      -37.54     46.71 o 
   7  10  11      166.82       77.56     49.22 o 
   8  10  11      251.06      142.45     54.81 o 
 -12  11  11       13.22      102.39     83.97 o 
 -11  11  11        1.21       22.87     51.19 o 
 -10  11  11        1.26      121.63     68.39 o 
  -9  11  11     2020.17     2070.96    114.19 o 
  -8  11  11       42.59       56.65     38.40 o 
  -7  11  11     1380.22     1487.52     67.47 o 
  -6  11  11      165.16      184.62     37.58 o 
  -5  11  11      630.95      629.18     45.01 o 
  -4  11  11       34.19       78.52     32.81 o 
  -3  11  11      117.01      122.14     31.36 o 
  -2  11  11      201.87      158.63     30.15 o 
  -1  11  11      189.30      213.08     35.79 o 
   0  11  11      668.43      674.69     44.72 o 
   1  11  11      609.91      649.19     41.52 o 
   2  11  11      333.52      347.66     54.86 o 
   3  11  11     1207.25     1162.35     72.19 o 
   4  11  11      124.80      114.14     48.74 o 
   5  11  11      304.92      282.27     56.45 o 
   6  11  11       14.43       -1.83     48.08 o 
   7  11  11      116.82       99.30     60.25 o 
 -11  12  11      394.88      324.06    147.78 o 
 -10  12  11      446.88      460.66     63.47 o 
  -9  12  11      585.49      587.43     63.93 o 
  -8  12  11       21.41       40.32     41.27 o 
  -7  12  11       11.47       25.56     39.27 o 
  -6  12  11        0.34      -11.63     39.10 o 
  -5  12  11      376.76      293.93     46.38 o 
  -4  12  11     1579.67     1563.08     87.76 o 
  -3  12  11      620.14      541.49     50.01 o 
  -2  12  11      547.05      574.88     55.85 o 
  -1  12  11      104.20       64.68     33.81 o 
   0  12  11      630.27      630.84     43.08 o 
   1  12  11       87.83       90.47     43.10 o 
   2  12  11        0.28       67.51     48.91 o 
   3  12  11        0.17      -45.66     45.66 o 
   4  12  11      351.47      327.37     59.38 o 
   5  12  11      270.42      159.94     54.40 o 
   6  12  11        3.73      -16.61     49.47 o 
  -9  13  11      460.13      591.30     67.07 o 
  -8  13  11       40.25       32.55     42.44 o 
  -7  13  11     1262.75     1454.62     71.23 o 
  -6  13  11      564.52      661.48     56.78 o 
  -5  13  11     1053.70     1153.09     64.53 o 
  -4  13  11      693.63      740.21     66.09 o 
  -3  13  11        1.56       13.03     42.66 o 
  -2  13  11       99.66       91.61     42.17 o 
  -1  13  11      301.97      290.48     51.51 o 
   0  13  11       14.56      -40.22     40.22 o 
   1  13  11       75.79      107.97     49.69 o 
   2  13  11      216.04      124.13     93.65 o 
   3  13  11      101.66      110.51     53.58 o 
   4  13  11        2.00      -21.45     49.23 o 
   5  13  11      195.92      164.73     61.58 o 
  -8  14  11       16.68       29.48     43.95 o 
  -7  14  11       89.95       51.59     43.99 o 
  -6  14  11        9.84      -14.32     42.66 o 
  -5  14  11       31.54      -10.31     66.01 o 
  -4  14  11      620.62      747.69     65.01 o 
  -3  14  11        2.13      -32.61     41.62 o 
  -2  14  11      568.82      561.47     59.53 o 
  -1  14  11      377.88      404.49     56.61 o 
   0  14  11       35.02       15.36     44.71 o 
   1  14  11       42.58       -4.47     49.31 o 
   2  14  11        3.04      -59.82     59.82 o 
   3  14  11       81.53      -32.65     51.74 o 
   4  14  11      368.38      241.27     71.94 o 
  -5  15  11      163.22      202.65     52.87 o 
  -4  15  11     1058.40     1097.16     75.13 o 
  -3  15  11       17.91      -26.47     46.06 o 
  -2  15  11       63.14       63.17     49.25 o 
  -1  15  11        1.58       -4.61     45.11 o 
   0  15  11       72.53        1.03     63.11 o 
   1  15  11      149.50      271.59     73.32 o 
 -14   0  12       13.99       55.80     81.67 o 
 -12   0  12       19.75      -29.30    172.10 o 
 -10   0  12     2503.40     2582.20    143.63 o 
  -8   0  12      805.09      551.53    132.91 o 
  -6   0  12     2297.38     2314.22     95.27 o 
  -4   0  12     1602.07     1558.27     62.71 o 
  -2   0  12      134.98      212.18     23.20 o 
   0   0  12       56.35       25.92     21.46 o 
   2   0  12     1506.93     1374.52     70.27 o 
   4   0  12     2524.98     2815.40    142.56 o 
   6   0  12     2165.86     2433.34    178.61 o 
   8   0  12     3108.04     3359.85    114.65 o 
  10   0  12      271.00      198.03     73.84 o 
 -15   1  12     1665.51     1792.44    119.14 o 
 -14   1  12      165.26       94.87     60.26 o 
 -13   1  12     1992.27     1813.33     98.84 o 
 -12   1  12        0.67       -8.37     51.33 o 
 -11   1  12       92.86       96.59     48.93 o 
 -10   1  12      155.12       16.66     47.13 o 
  -9   1  12        9.70       23.79     37.11 o 
  -8   1  12      336.76      309.17     41.02 o 
  -7   1  12     3963.06     4001.28    102.05 o 
  -6   1  12      100.31       80.35     31.78 o 
  -5   1  12    11449.03    11480.32    207.69 o 
  -4   1  12      327.20      327.13     27.66 o 
  -3   1  12       83.90      103.30     21.56 o 
  -2   1  12        8.75       -4.30     13.59 o 
  -1   1  12     3534.20     3315.66     84.33 o 
   0   1  12      409.65      472.06     24.71 o 
   1   1  12    11629.81    11712.73    160.95 o 
   2   1  12      112.74       95.14     17.49 o 
   3   1  12     3146.05     2808.98     65.87 o 
   4   1  12       19.62        7.75     18.92 o 
   5   1  12      384.66      419.93     36.94 o 
   6   1  12      139.68      193.33     30.87 o 
   7   1  12       71.42      102.12     43.05 o 
   8   1  12      179.79      146.83     28.93 o 
   9   1  12      428.17      491.67     37.60 o 
  10   1  12       14.31       18.78     30.90 o 
  11   1  12      919.54      850.26     51.83 o 
 -15   2  12      346.63      206.00     67.89 o 
 -14   2  12        2.42      -25.99     56.38 o 
 -13   2  12     1400.19     1494.80     95.52 o 
 -12   2  12       49.73        6.26     49.52 o 
 -11   2  12     1268.21     1207.55     69.82 o 
 -10   2  12     3491.12     3478.10    106.36 o 
  -9   2  12      154.56      175.01     41.62 o 
  -8   2  12      309.25      237.50     45.24 o 
  -7   2  12      540.58      665.28     52.41 o 
  -6   2  12     2655.80     2984.94     85.12 o 
  -5   2  12      865.86      640.96     37.49 o 
  -4   2  12     1093.61     1075.01     42.54 o 
  -3   2  12      456.08      383.64     27.21 o 
  -2   2  12      731.35      706.41     33.70 o 
  -1   2  12      625.29      565.53     33.69 o 
   0   2  12      435.58      487.83     25.81 o 
   1   2  12      515.97      526.18     29.29 o 
   2   2  12      215.67      227.08     46.67 o 
   3   2  12      224.16      195.33     25.75 o 
   4   2  12     5011.89     4850.39     95.02 o 
   5   2  12      325.72      278.13     26.08 o 
   6   2  12     6089.95     6100.57    112.75 o 
   7   2  12      169.21      127.68     33.77 o 
   8   2  12      296.27      324.45     32.41 o 
   9   2  12       57.99      134.04     36.08 o 
  10   2  12        2.18      -16.90     33.83 o 
  11   2  12       44.43       -8.86     34.43 o 
 -15   3  12     2352.76     2617.02    124.12 o 
 -14   3  12       13.84      -47.37     55.91 o 
 -13   3  12      436.92      462.16     62.07 o 
 -12   3  12       15.76       45.03     47.00 o 
 -11   3  12       26.28       75.23     46.00 o 
 -10   3  12       80.37      104.04     45.86 o 
  -9   3  12      417.50      278.35     51.48 o 
  -8   3  12     3479.50     3244.00    106.79 o 
  -7   3  12      201.15      160.10     42.32 o 
  -6   3  12      728.05      635.32     42.16 o 
  -5   3  12     2144.64     2029.65     60.51 o 
  -4   3  12       34.46       -5.70     22.36 o 
  -3   3  12       35.34       22.09     20.68 o 
  -2   3  12     2271.99     2568.84     53.73 o 
  -1   3  12     9625.60     9858.47    175.45 o 
   0   3  12      551.80      587.90     29.83 o 
   1   3  12     6614.23     6699.35    109.10 o 
   2   3  12      612.67      527.63     28.53 o 
   3   3  12     1308.14     1289.63     35.60 o 
   4   3  12        3.34      -19.65     20.47 o 
   5   3  12      327.84      280.50     27.49 o 
   6   3  12       38.35       60.82     30.76 o 
   7   3  12       99.72       22.72     32.22 o 
   8   3  12      584.97      526.82     37.22 o 
   9   3  12      463.00      388.28     52.09 o 
  10   3  12      147.39       86.33     34.11 o 
  11   3  12      617.75      751.56     59.71 o 
 -15   4  12       15.22      113.13     65.96 o 
 -14   4  12       31.79       99.05     56.07 o 
 -13   4  12       15.25       10.64     50.38 o 
 -12   4  12       76.19      141.68     50.75 o 
 -11   4  12     5241.80     5284.92    178.78 o 
 -10   4  12       74.56      104.37     52.57 o 
  -9   4  12        1.44        3.73     41.96 o 
  -8   4  12        8.76       16.64     40.09 o 
  -7   4  12      156.93      158.31     31.53 o 
  -6   4  12     3026.33     3056.80     78.42 o 
  -5   4  12     3969.54     3782.86     86.50 o 
  -4   4  12     4966.82     4966.68    100.70 o 
  -3   4  12     1872.11     1792.66     51.48 o 
  -2   4  12      868.50      924.78     35.75 o 
  -1   4  12     1414.19     1414.55     48.71 o 
   0   4  12      465.99      404.59     24.81 o 
   1   4  12        4.99       -3.69     20.30 o 
   2   4  12        6.76      -14.53     18.06 o 
   3   4  12      274.96      265.54     23.04 o 
   4   4  12     1501.32     1536.37     46.16 o 
   5   4  12      732.42      788.06     31.20 o 
   6   4  12     1978.27     1988.53     93.78 o 
   7   4  12        7.66       12.19     27.16 o 
   8   4  12       18.73      -33.86     33.86 o 
   9   4  12       13.70      -19.53     31.30 o 
  10   4  12       13.82      -23.52     37.70 o 
 -15   5  12      567.56      609.87     74.62 o 
 -14   5  12      353.63      361.38     64.12 o 
 -13   5  12      320.82      307.70     69.45 o 
 -12   5  12        7.22       12.21     51.67 o 
 -11   5  12       64.52      100.81     53.00 o 
 -10   5  12       72.09       97.57     49.12 o 
  -9   5  12      204.21      217.94     72.59 o 
  -8   5  12     2236.36     2253.96     69.15 o 
  -7   5  12      298.92      339.80     34.95 o 
  -6   5  12     3016.88     2756.87     75.15 o 
  -5   5  12      262.21      214.98     31.51 o 
  -4   5  12       10.44      -24.31     24.31 o 
  -3   5  12      221.58      191.39     28.27 o 
  -2   5  12       38.11       27.77     19.75 o 
  -1   5  12     1232.93     1295.24     43.15 o 
   0   5  12      853.31      818.64     67.17 o 
   1   5  12     8536.49     8787.95    157.26 o 
   2   5  12     4661.34     4640.39    103.04 o 
   3   5  12      146.59      159.82     21.21 o 
   4   5  12      241.43      207.91     23.56 o 
   5   5  12        0.74       -1.49     19.38 o 
   6   5  12      438.30      456.10     36.76 o 
   7   5  12        3.59      -26.52     26.52 o 
   8   5  12      108.12      138.17     34.88 o 
   9   5  12       10.50       56.08     41.80 o 
  10   5  12      983.80     1008.62     79.19 o 
 -14   6  12        1.83      -20.32     62.07 o 
 -13   6  12      782.45      765.72     78.15 o 
 -12   6  12      591.36      742.32     74.68 o 
 -11   6  12        2.76      -40.05     48.61 o 
 -10   6  12      210.70      199.68     53.10 o 
  -9   6  12      684.93      690.69     57.59 o 
  -8   6  12     3394.80     3543.03     90.15 o 
  -7   6  12       25.60        2.80     28.11 o 
  -6   6  12      174.77      120.75     31.28 o 
  -5   6  12      304.37      243.82     33.32 o 
  -4   6  12     1977.80     1805.10     59.54 o 
  -3   6  12     9340.52     9296.48    163.38 o 
  -2   6  12     1206.14     1240.12     49.59 o 
  -1   6  12     4757.93     4645.33     87.24 o 
   0   6  12      868.65      867.76     41.94 o 
   1   6  12     1472.32     1411.11     44.99 o 
   2   6  12       12.68      -23.12     23.12 o 
   3   6  12     1093.47     1125.13     45.73 o 
   4   6  12      588.74      636.70     36.13 o 
   5   6  12       70.18       96.82     25.53 o 
   6   6  12      488.93      422.90     49.78 o 
   7   6  12       73.61       71.51     32.61 o 
   8   6  12       65.73       61.71     40.18 o 
   9   6  12       24.80       -8.18     41.83 o 
  10   6  12        6.28      -42.99     42.99 o 
 -14   7  12      445.24      541.73    100.96 o 
 -13   7  12        8.72      -19.24     56.30 o 
 -12   7  12      146.63      111.07     58.04 o 
 -11   7  12      247.80      202.86     58.36 o 
 -10   7  12      731.58      743.68     63.44 o 
  -9   7  12      486.02      406.83     52.49 o 
  -8   7  12     1881.22     1955.20     67.66 o 
  -7   7  12      572.92      481.91     50.53 o 
  -6   7  12     3895.82     3965.57     95.58 o 
  -5   7  12       80.69       20.90     28.76 o 
  -4   7  12      137.22      129.65     32.10 o 
  -3   7  12       17.44       28.50     27.97 o 
  -2   7  12       11.47      -11.30     23.96 o 
  -1   7  12     1001.17      936.12     39.60 o 
   0   7  12      811.16      744.81     60.91 o 
   1   7  12     3971.24     3919.19     99.51 o 
   2   7  12     1641.75     1582.19     54.94 o 
   3   7  12      231.12      191.88     25.95 o 
   4   7  12     2023.64     2044.30     59.51 o 
   5   7  12       54.48       73.67     26.84 o 
   6   7  12        4.53       43.92     62.01 o 
   7   7  12        8.64       47.23     39.50 o 
   8   7  12      652.28      687.52     61.41 o 
   9   7  12      254.71      310.59     54.48 o 
 -13   8  12      582.57      742.09     81.75 o 
 -12   8  12      401.46      214.46     57.59 o 
 -11   8  12      162.53       82.21     52.28 o 
 -10   8  12       56.20       31.14     47.29 o 
  -9   8  12      183.37      171.60     35.84 o 
  -8   8  12     1260.76     1176.16     59.37 o 
  -7   8  12        0.26      -14.98     30.94 o 
  -6   8  12      901.15      947.58     47.12 o 
  -5   8  12     1842.48     1850.05     60.07 o 
  -4   8  12     1220.98     1115.08     57.59 o 
  -3   8  12     8569.92     8615.63    145.69 o 
  -2   8  12      366.07      353.16     33.12 o 
  -1   8  12     4090.65     3944.32    106.70 o 
   0   8  12      666.75      714.99     46.55 o 
   1   8  12     1986.39     1888.51     61.99 o 
   2   8  12       10.09      -14.07     28.24 o 
   3   8  12      202.19      280.07     37.37 o 
   4   8  12      105.27       76.59     31.18 o 
   5   8  12      936.62      833.27     61.28 o 
   6   8  12      356.89      279.03     49.14 o 
   7   8  12      173.54      127.84     46.93 o 
   8   8  12       80.11        4.13     49.20 o 
   9   8  12      136.23       72.78     59.34 o 
 -13   9  12       24.35      -52.59     52.59 o 
 -12   9  12       14.16      -20.08     50.60 o 
 -11   9  12        8.33       11.45     48.66 o 
 -10   9  12     2722.65     2647.65    102.39 o 
  -9   9  12      117.29       62.96     36.45 o 
  -8   9  12      563.17      675.49     49.42 o 
  -7   9  12      721.39      711.79     49.43 o 
  -6   9  12      104.33       92.07     33.14 o 
  -5   9  12        0.87      -29.77     29.77 o 
  -4   9  12     2291.17     2268.08     67.61 o 
  -3   9  12      144.28      159.30     32.04 o 
  -2   9  12      374.36      371.96     31.80 o 
  -1   9  12      291.68      239.41     29.72 o 
   0   9  12     1264.04     1264.21     60.69 o 
   1   9  12      430.26      397.52     36.92 o 
   2   9  12      420.12      454.79     57.84 o 
   3   9  12       39.46       14.99     31.83 o 
   4   9  12      953.88      901.35     61.93 o 
   5   9  12       33.70      -17.03     40.56 o 
   6   9  12       19.84       62.82     44.76 o 
   7   9  12        3.60      -15.40     47.13 o 
   8   9  12     2122.77     2229.60    102.11 o 
 -12  10  12      313.78      377.52     64.14 o 
 -11  10  12      509.76      610.39     68.59 o 
 -10  10  12      360.33      342.44     59.46 o 
  -9  10  12       52.73       -8.78     47.24 o 
  -8  10  12       69.57       30.47     37.23 o 
  -7  10  12     1195.29     1318.23     98.49 o 
  -6  10  12       96.22       78.94     33.94 o 
  -5  10  12     3695.02     3885.99     93.01 o 
  -4  10  12        4.70       52.94     30.31 o 
  -3  10  12      837.36      889.93     51.23 o 
  -2  10  12       46.98       14.30     26.97 o 
  -1  10  12     1524.00     1588.78     52.32 o 
   0  10  12        0.47      -27.64     28.38 o 
   1  10  12       47.93      142.53     34.40 o 
   2  10  12        5.13        2.22     30.06 o 
   3  10  12      789.91      842.84     51.31 o 
   4  10  12       13.00       60.01     42.25 o 
   5  10  12      112.40      136.15     48.84 o 
   6  10  12       10.82      -23.00     45.26 o 
   7  10  12      215.29      271.08     68.24 o 
 -11  11  12       23.50        9.19     52.25 o 
 -10  11  12      988.22     1073.33     76.45 o 
  -9  11  12       83.38       64.80     49.88 o 
  -8  11  12     2545.84     2704.84     87.37 o 
  -7  11  12       19.59       41.24     38.94 o 
  -6  11  12       20.68       16.97     38.71 o 
  -5  11  12     1360.71     1335.87     90.36 o 
  -4  11  12        0.51       -2.20     35.22 o 
  -3  11  12      333.62      244.85     41.22 o 
  -2  11  12       34.90       37.71     34.50 o 
  -1  11  12       10.89      -34.90     41.72 o 
   0  11  12       64.90       69.79     35.44 o 
   1  11  12      399.60      433.54     42.49 o 
   2  11  12      680.14      682.52     66.88 o 
   3  11  12        7.33      -13.43     44.29 o 
   4  11  12      363.26      337.42     58.88 o 
   5  11  12        4.75      -23.67     47.01 o 
   6  11  12      412.63      375.46     61.35 o 
   7  11  12        0.01      -51.33    103.89 o 
 -10  12  12      220.20      351.63     61.39 o 
  -9  12  12      139.26      148.66     53.97 o 
  -8  12  12        0.53        4.17     40.45 o 
  -7  12  12        3.62      -19.04     39.80 o 
  -6  12  12        0.59      -17.59     39.88 o 
  -5  12  12     2000.46     1933.51     77.09 o 
  -4  12  12      523.39      319.83     51.38 o 
  -3  12  12     1586.40     1650.66     94.19 o 
  -2  12  12        4.47      -28.57     34.31 o 
  -1  12  12      923.81      935.87     62.67 o 
   0  12  12        6.43       -6.63     48.29 o 
   1  12  12        2.96      -45.43     46.56 o 
   2  12  12      292.94      254.49     56.33 o 
   3  12  12     1392.63     1427.07     83.15 o 
   4  12  12       62.89       11.12     48.31 o 
   5  12  12      295.45      288.63     62.63 o 
  -9  13  12       70.79       35.40     59.15 o 
  -8  13  12     1296.36     1454.70     73.68 o 
  -7  13  12      693.61      758.47     70.72 o 
  -6  13  12      437.19      451.60     52.98 o 
  -5  13  12       80.38      -16.94     42.66 o 
  -4  13  12       61.23       29.37     51.98 o 
  -3  13  12       13.65       -7.78     54.95 o 
  -2  13  12      342.61      298.31     48.36 o 
  -1  13  12        7.03       38.29     45.91 o 
   0  13  12       24.35      -23.84     46.93 o 
   1  13  12      492.38      514.57     87.73 o 
   2  13  12      400.60      332.96     64.26 o 
   3  13  12      156.15      139.92     56.84 o 
   4  13  12      121.14       77.09     56.29 o 
  -7  14  12        8.65      -35.49     43.06 o 
  -6  14  12      100.51      123.96     49.90 o 
  -5  14  12      620.47      555.49     64.04 o 
  -4  14  12       72.49       23.74     46.59 o 
  -3  14  12      229.43      410.70     65.27 o 
  -2  14  12      292.08      309.72     56.97 o 
  -1  14  12      485.02      491.69     67.40 o 
   0  14  12       25.05      -32.52     48.66 o 
   1  14  12       23.46       32.44     52.35 o 
   2  14  12       36.19      -35.72     51.65 o 
  -3  15  12        3.70      -76.73     76.73 o 
  -2  15  12      304.45      132.81    111.02 o 
 -15   0  13       75.52       90.57     89.10 o 
 -13   0  13       52.46      -12.63     72.31 o 
 -11   0  13     2244.29     2248.00    141.28 o 
  -9   0  13      136.51      115.90     65.16 o 
  -7   0  13     2313.29     2515.88    127.95 o 
  -5   0  13     5353.66     5763.62    141.00 o 
  -3   0  13     5697.49     6291.14    147.07 o 
  -1   0  13     3049.08     3353.59     82.01 o 
   1   0  13      437.60      347.42     32.44 o 
   3   0  13     1589.11     1363.15     82.32 o 
   5   0  13     3887.71     3861.74    146.18 o 
   7   0  13     2515.43     2216.40    181.70 o 
   9   0  13      233.61      334.31     60.77 o 
 -15   1  13       60.21       53.75     63.06 o 
 -14   1  13      724.07      614.73     77.18 o 
 -13   1  13        0.08       50.16     54.65 o 
 -12   1  13     1041.45     1111.91     82.49 o 
 -11   1  13       78.22      -16.49     75.35 o 
 -10   1  13       35.89      -13.07     55.94 o 
  -9   1  13       82.05       45.82     37.38 o 
  -8   1  13      419.84      440.33     45.39 o 
  -7   1  13      397.08      337.90     41.30 o 
  -6   1  13     1763.08     1914.12     62.91 o 
  -5   1  13      666.88      623.74     37.77 o 
  -4   1  13      887.69      898.07     38.46 o 
  -3   1  13     1037.31     1116.90     45.25 o 
  -2   1  13    10410.63    10127.69    142.75 o 
  -1   1  13        7.06       23.42     19.98 o 
   0   1  13    11786.83    12021.99    167.79 o 
   1   1  13       46.06      110.27     22.00 o 
   2   1  13     6239.30     6794.82    103.73 o 
   3   1  13        0.65       36.05     21.32 o 
   4   1  13      818.15      870.23     66.52 o 
   5   1  13      254.29      244.95     35.52 o 
   6   1  13      626.50      654.14     32.41 o 
   7   1  13      643.38      544.62     43.20 o 
   8   1  13      246.90      287.71     52.94 o 
   9   1  13       27.81       54.30     29.18 o 
  10   1  13     1150.27     1220.48     72.32 o 
 -15   2  13      136.90      142.66     74.95 o 
 -14   2  13       19.95       21.97     58.32 o 
 -13   2  13       88.56      101.87     67.55 o 
 -12   2  13     2731.08     2608.97    112.37 o 
 -11   2  13     1308.24     1473.14     76.22 o 
 -10   2  13      632.14      638.24     56.97 o 
  -9   2  13      819.41      888.90     58.64 o 
  -8   2  13        2.20      -33.05     33.05 o 
  -7   2  13     4195.10     4049.46    116.65 o 
  -6   2  13      467.71      544.62     49.99 o 
  -5   2  13     3198.30     3177.58     78.16 o 
  -4   2  13      733.77      886.53     38.20 o 
  -3   2  13      907.45      898.50     46.54 o 
  -2   2  13      225.49      225.54     21.48 o 
  -1   2  13        0.72      -15.94     22.43 o 
   0   2  13       71.26       24.35     23.11 o 
   1   2  13      439.14      427.39     28.62 o 
   2   2  13      670.43      701.65     27.87 o 
   3   2  13     2266.88     2191.28     73.43 o 
   4   2  13     1521.57     1436.09     47.72 o 
   5   2  13     3537.51     3581.40     90.72 o 
   6   2  13      442.92      458.49     37.05 o 
   7   2  13      184.68      195.91     36.93 o 
   8   2  13       85.96       93.37     35.80 o 
   9   2  13      218.71      155.34     50.04 o 
  10   2  13      101.16       84.67     43.47 o 
 -15   3  13       10.19       58.68     64.03 o 
 -14   3  13      269.64      329.17     68.76 o 
 -13   3  13        0.69        4.16     48.96 o 
 -12   3  13      443.68      572.24     61.43 o 
 -11   3  13      231.30      139.73     49.07 o 
 -10   3  13      267.89      211.36     47.64 o 
  -9   3  13     1857.62     1748.82     83.50 o 
  -8   3  13      139.32      173.34     44.62 o 
  -7   3  13      454.75      454.53     52.04 o 
  -6   3  13      924.28      984.73     47.48 o 
  -5   3  13        1.90        0.86     29.40 o 
  -4   3  13       48.66       19.13     23.61 o 
  -3   3  13      912.07     1070.11     45.26 o 
  -2   3  13     2888.01     2786.83     62.39 o 
  -1   3  13     1384.93     1452.54     44.12 o 
   0   3  13    12363.04    12087.59    180.53 o 
   1   3  13      182.45      154.96     23.17 o 
   2   3  13     2302.93     2392.24     54.24 o 
   3   3  13     1722.84     1683.36     42.37 o 
   4   3  13      521.54      523.27     39.23 o 
   5   3  13      435.42      359.71     34.29 o 
   6   3  13      231.75      120.80     36.60 o 
   7   3  13     1890.55     1969.06     81.51 o 
   8   3  13       32.93       11.95     34.00 o 
   9   3  13       44.10      -34.45     34.45 o 
  10   3  13      328.85      336.59     40.67 o 
 -14   4  13      380.59      339.81     62.28 o 
 -13   4  13     1482.09     1586.39     86.72 o 
 -12   4  13      584.54      631.44     63.86 o 
 -11   4  13        7.64       49.01     51.97 o 
 -10   4  13       13.38       95.79     62.64 o 
  -9   4  13      155.08      109.62     47.61 o 
  -8   4  13      251.05      376.99     47.31 o 
  -7   4  13      662.76      658.98     43.29 o 
  -6   4  13      522.93      559.65     46.42 o 
  -5   4  13     5690.11     5623.40    120.04 o 
  -4   4  13     2806.16     2778.69     71.90 o 
  -3   4  13      554.41      676.97     40.36 o 
  -2   4  13     1487.79     1539.73     46.56 o 
  -1   4  13        0.14      -11.14     21.00 o 
   0   4  13       22.33      -21.31     21.31 o 
   1   4  13       14.55      -20.52     20.52 o 
   2   4  13      462.79      430.11     38.26 o 
   3   4  13      895.62      906.87     59.67 o 
   4   4  13      855.75      889.72     34.71 o 
   5   4  13     1255.71     1371.46     79.17 o 
   6   4  13        3.26      -31.30     35.51 o 
   7   4  13       18.76       17.15     37.38 o 
   8   4  13       95.29       53.08     31.14 o 
   9   4  13        1.28        9.66     32.00 o 
  10   4  13        1.05      -39.95     39.95 o 
 -14   5  13      148.45      113.13     67.33 o 
 -13   5  13       31.05       36.61     53.43 o 
 -12   5  13      352.30      273.70     80.57 o 
 -11   5  13      122.46       90.98     54.69 o 
 -10   5  13      166.81      155.12     52.40 o 
  -9   5  13     3122.62     3122.13    104.11 o 
  -8   5  13      401.20      347.65     38.98 o 
  -7   5  13     3293.79     3360.91     87.76 o 
  -6   5  13      522.08      447.35     57.87 o 
  -5   5  13       19.12        6.72     26.69 o 
  -4   5  13       20.35        1.80     26.72 o 
  -3   5  13      503.21      563.04     34.54 o 
  -2   5  13     3109.73     3001.21     67.34 o 
  -1   5  13        0.21      -14.89     19.33 o 
   0   5  13     8302.61     8399.57    135.23 o 
   1   5  13     2519.88     2413.14     82.48 o 
   2   5  13      683.68      709.04     74.62 o 
   3   5  13      123.82      106.50     22.84 o 
   4   5  13        7.70      -20.62     20.62 o 
   5   5  13      194.92      118.94     30.59 o 
   6   5  13        2.26       26.56     28.44 o 
   7   5  13      112.36       36.89     37.35 o 
   8   5  13      439.82      400.20     41.65 o 
   9   5  13     1239.54     1495.41     84.69 o 
 -14   6  13      819.49      939.71     79.96 o 
 -13   6  13        4.13        6.15     55.32 o 
 -12   6  13      477.62      318.88     64.32 o 
 -11   6  13       53.30       31.00     60.03 o 
 -10   6  13       19.87      -21.83     43.83 o 
  -9   6  13      531.65      501.59     56.24 o 
  -8   6  13       65.64       77.14     33.54 o 
  -7   6  13     1890.30     1753.64     81.94 o 
  -6   6  13     1500.20     1466.39     57.88 o 
  -5   6  13       30.83      -19.90     27.71 o 
  -4   6  13     3669.24     3723.80     89.49 o 
  -3   6  13      534.76      526.07     36.09 o 
  -2   6  13     4812.26     5115.82     97.01 o 
  -1   6  13      242.15      254.70     32.22 o 
   0   6  13      721.44      668.60     45.59 o 
   1   6  13      128.83      123.21     32.88 o 
   2   6  13     1444.00     1441.79     66.08 o 
   3   6  13       26.40      -10.33     24.20 o 
   4   6  13      178.12      195.69     40.36 o 
   5   6  13      220.96      285.68     30.78 o 
   6   6  13      177.73      132.61     33.36 o 
   7   6  13      169.54      127.70     40.87 o 
   8   6  13       24.18       27.87     51.11 o 
   9   6  13       23.25       -9.39     44.02 o 
 -13   7  13       22.30      130.15     60.87 o 
 -12   7  13       19.83        1.39     51.95 o 
 -11   7  13     1744.64     1727.41     86.96 o 
 -10   7  13      292.02      277.67     54.62 o 
  -9   7  13     1495.13     1434.54     71.43 o 
  -8   7  13      184.14      223.41     38.22 o 
  -7   7  13     1458.38     1662.87     74.53 o 
  -6   7  13      259.60      242.29     36.70 o 
  -5   7  13        3.37      -13.99     30.16 o 
  -4   7  13      108.42       85.64     31.67 o 
  -3   7  13     1583.70     1628.94     55.11 o 
  -2   7  13       51.85       23.52     21.56 o 
  -1   7  13       34.63       27.05     27.28 o 
   0   7  13     2636.88     2634.08     94.91 o 
   1   7  13     3296.25     3067.73     88.25 o 
   2   7  13       37.22        4.05     29.96 o 
   3   7  13      232.53      226.02     29.06 o 
   4   7  13       99.41       95.26     26.59 o 
   5   7  13       43.47       99.25     41.83 o 
   6   7  13        0.21        6.87     38.00 o 
   7   7  13      826.15      915.14     75.65 o 
   8   7  13       98.56       47.47     44.66 o 
 -13   8  13      393.11      306.87     64.15 o 
 -12   8  13      174.49      269.53     59.90 o 
 -11   8  13       35.36       43.98     50.75 o 
 -10   8  13      297.78      330.13     56.70 o 
  -9   8  13       65.71       35.04     35.04 o 
  -8   8  13      362.08      343.22     42.51 o 
  -7   8  13       51.64      -32.26     32.89 o 
  -6   8  13      677.74      814.26     50.69 o 
  -5   8  13      205.82      149.47     40.45 o 
  -4   8  13     8798.53     8887.38    164.59 o 
  -3   8  13      425.62      428.01     37.10 o 
  -2   8  13     2980.59     3008.90     88.14 o 
  -1   8  13       76.42      107.17     32.07 o 
   0   8  13        0.78        3.68     27.46 o 
   1   8  13      627.79      761.91     58.23 o 
   2   8  13     1230.75     1420.77     51.56 o 
   3   8  13      258.54      209.45     67.73 o 
   4   8  13      918.20     1046.40     53.22 o 
   5   8  13        3.77       24.63     39.20 o 
   6   8  13      285.33      228.12     74.31 o 
   7   8  13        1.53      -43.23     43.23 o 
   8   8  13      139.96      116.25     60.64 o 
 -12   9  13        4.15       49.08     53.57 o 
 -11   9  13      745.60      652.79     68.01 o 
 -10   9  13      217.02      228.85     55.82 o 
  -9   9  13     2547.31     2824.51    104.95 o 
  -8   9  13       69.09       25.32     36.85 o 
  -7   9  13      246.83      238.79     41.87 o 
  -6   9  13        8.12      -18.17     34.37 o 
  -5   9  13      404.04      387.89     39.62 o 
  -4   9  13      338.01      310.08     37.00 o 
  -3   9  13       27.52      -27.68     29.63 o 
  -2   9  13       11.59      -26.45     26.45 o 
  -1   9  13      261.73      296.37     34.95 o 
   0   9  13       15.37       25.96     31.74 o 
   1   9  13       52.06       94.86     33.30 o 
   2   9  13        0.07      -29.71     29.71 o 
   3   9  13      194.09      242.36     40.37 o 
   4   9  13        4.75      -18.22     38.15 o 
   5   9  13       13.40      -12.44     53.17 o 
   6   9  13       16.88      -12.29     44.09 o 
   7   9  13     1174.34     1171.87     77.86 o 
 -11  10  13      118.40      101.38     53.52 o 
 -10  10  13      371.47      375.98     60.92 o 
  -9  10  13        7.43       92.16     51.88 o 
  -8  10  13        9.71        5.20     38.39 o 
  -7  10  13       35.93        1.69     37.50 o 
  -6  10  13      520.66      691.30     52.36 o 
  -5  10  13       33.12       57.23     32.90 o 
  -4  10  13     1969.30     2189.39     68.18 o 
  -3  10  13        7.87      -29.50     37.86 o 
  -2  10  13      537.61      478.40     44.30 o 
  -1  10  13       17.04        8.73     31.37 o 
   0  10  13       11.37      -12.60     32.26 o 
   1  10  13        9.58       30.25     32.63 o 
   2  10  13       23.59       83.84     34.58 o 
   3  10  13        2.00      -40.08     43.47 o 
   4  10  13     1164.40     1270.41     73.66 o 
   5  10  13       20.45        2.93     63.98 o 
   6  10  13      166.01      152.00     51.11 o 
 -10  11  13       25.75       43.51     51.90 o 
  -9  11  13     1113.34     1144.36     77.15 o 
  -8  11  13      760.21      679.51     54.83 o 
  -7  11  13      325.70      362.95     47.89 o 
  -6  11  13      150.73      140.58     43.74 o 
  -5  11  13       58.15       81.82     40.29 o 
  -4  11  13       20.50       -7.51     41.06 o 
  -3  11  13      653.93      600.55     58.23 o 
  -2  11  13      157.57      180.20     38.53 o 
  -1  11  13        1.52        1.16     42.38 o 
   0  11  13      438.83      518.65     55.26 o 
   1  11  13      170.60      183.21     52.17 o 
   2  11  13        9.87       70.49     49.17 o 
   3  11  13      215.18      155.23     54.46 o 
   4  11  13        6.00        2.81     47.78 o 
   5  11  13      105.34      105.58     51.06 o 
   6  11  13        4.20      157.90    114.53 o 
  -9  12  13        3.31       27.97     51.18 o 
  -8  12  13       23.86      -35.02     40.73 o 
  -7  12  13       54.35       44.70     42.16 o 
  -6  12  13      411.22      336.22     53.51 o 
  -5  12  13       43.73       30.99     52.18 o 
  -4  12  13     1252.51     1036.36     78.12 o 
  -3  12  13       61.65       48.48     43.69 o 
  -2  12  13      740.87      781.43     53.01 o 
  -1  12  13        0.32       44.84     36.13 o 
   0  12  13        2.45      -22.64     46.42 o 
   1  12  13      139.48      147.36     54.07 o 
   2  12  13     1065.18     1057.21     80.59 o 
   3  12  13       42.37       29.72     46.82 o 
   4  12  13      419.66      336.36     75.66 o 
  -8  13  13      320.47      331.91     70.70 o 
  -7  13  13      324.79      300.42     54.69 o 
  -6  13  13       64.29       37.88     47.44 o 
  -5  13  13        0.32      -43.79     43.79 o 
  -4  13  13       36.70      -38.25     41.86 o 
  -3  13  13     1216.25     1171.30     91.38 o 
  -2  13  13      130.91      133.13     55.00 o 
  -1  13  13      368.29      355.66     63.58 o 
   0  13  13      207.61      233.20     59.99 o 
   1  13  13      387.72      456.97     65.99 o 
   2  13  13      142.60       43.33     54.20 o 
   3  13  13        1.76       13.07     51.04 o 
  -5  14  13      200.10      235.12     56.07 o 
  -4  14  13      273.32      222.65     53.96 o 
  -3  14  13      142.74       76.31     48.84 o 
  -2  14  13      522.62      567.98     73.57 o 
  -1  14  13       25.95      -15.44     51.52 o 
   0  14  13       10.65       35.44     58.49 o 
 -14   0  14       12.66       19.00    166.99 o 
 -12   0  14       22.81      -70.74     72.80 o 
 -10   0  14      802.15      704.28     91.25 o 
  -8   0  14     1701.86     1782.41    112.00 o 
  -6   0  14    12534.37    12067.86    292.88 o 
  -4   0  14     6073.06     5544.13    155.58 o 
  -2   0  14     1557.33     1444.67     87.32 o 
   0   0  14        6.86      -14.21     27.75 o 
   2   0  14        4.43       10.08     25.90 o 
   4   0  14     3180.72     3249.68    221.36 o 
   6   0  14     3516.46     3355.96    141.54 o 
   8   0  14     2263.73     2242.33    148.60 o 
 -15   1  14      316.49      298.89     71.03 o 
 -14   1  14        2.67       14.49     58.86 o 
 -13   1  14      804.10      798.70     79.17 o 
 -12   1  14       42.64      -20.61     53.43 o 
 -11   1  14      880.74      827.33    112.15 o 
 -10   1  14       10.91      -10.44     44.90 o 
  -9   1  14      137.78       57.87     45.51 o 
  -8   1  14      259.35      209.68     41.53 o 
  -7   1  14        4.11      -33.30     33.30 o 
  -6   1  14      152.91       96.46     33.60 o 
  -5   1  14     1198.71     1360.63     50.30 o 
  -4   1  14      250.55      202.70     27.50 o 
  -3   1  14     7666.99     7448.70    154.10 o 
  -2   1  14      689.99      811.41     39.44 o 
  -1   1  14    12996.24    13143.76    184.65 o 
   0   1  14      750.11     1012.79     39.72 o 
   1   1  14     9368.16     9485.22    138.88 o 
   2   1  14      231.92      296.36     20.81 o 
   3   1  14     1556.39     1518.51     74.04 o 
   4   1  14      251.89      217.52     26.99 o 
   5   1  14     2191.75     2277.20     56.49 o 
   6   1  14      162.22      145.15     29.13 o 
   7   1  14       94.03      120.43     33.42 o 
   8   1  14      165.53      145.80     46.29 o 
   9   1  14      729.58      671.63     77.24 o 
 -14   2  14      764.93      632.81     79.15 o 
 -13   2  14      277.67      247.81     70.80 o 
 -12   2  14        6.66       13.30     54.82 o 
 -11   2  14       91.92       62.39     47.10 o 
 -10   2  14      807.91      756.32     59.69 o 
  -9   2  14      460.84      459.00     51.31 o 
  -8   2  14      948.26      997.39     58.71 o 
  -7   2  14        0.21       10.19     36.32 o 
  -6   2  14     9676.57     9509.52    187.15 o 
  -5   2  14      938.66      868.05     42.38 o 
  -4   2  14     3141.26     2976.92     90.73 o 
  -3   2  14     1270.14     1270.58     54.06 o 
  -2   2  14      121.71      110.19     24.69 o 
  -1   2  14        3.41      -22.52     22.52 o 
   0   2  14      377.67      380.14     30.25 o 
   1   2  14       55.85       39.17     20.89 o 
   2   2  14      357.64      287.05     23.62 o 
   3   2  14     2453.84     2354.02     68.34 o 
   4   2  14     1082.44     1030.97     75.56 o 
   5   2  14        0.51      -24.55     24.55 o 
   6   2  14      294.93      295.17     46.73 o 
   7   2  14      111.98       93.88     34.99 o 
   8   2  14      113.97        4.13     34.55 o 
   9   2  14        5.35      -29.12     36.10 o 
 -14   3  14        1.05      -29.25     57.03 o 
 -13   3  14      352.48      445.94     62.43 o 
 -12   3  14       16.09       -9.90     48.56 o 
 -11   3  14      970.91      939.74     68.50 o 
 -10   3  14      400.85      379.51     53.54 o 
  -9   3  14      615.47      546.52     59.05 o 
  -8   3  14     1365.20     1288.79     66.22 o 
  -7   3  14      884.17      919.88     56.40 o 
  -6   3  14       62.74       31.89     30.38 o 
  -5   3  14      209.99      187.70     32.25 o 
  -4   3  14      445.73      539.25     36.70 o 
  -3   3  14     1103.74     1029.90     40.57 o 
  -2   3  14     1035.32      972.95     53.27 o 
  -1   3  14     8376.01     8152.70    146.60 o 
   0   3  14       19.08       46.95     23.38 o 
   1   3  14     7503.26     7795.41    127.27 o 
   2   3  14     1319.67     1402.36     53.83 o 
   3   3  14       20.50       12.22     21.28 o 
   4   3  14       18.88      -13.49     26.92 o 
   5   3  14      246.22      227.60     32.75 o 
   6   3  14      545.06      599.10     42.44 o 
   7   3  14       46.96        4.84     34.18 o 
   8   3  14      799.97      738.04     54.73 o 
   9   3  14      208.68      158.59     43.82 o 
 -14   4  14       86.68       82.38     54.96 o 
 -13   4  14       74.55       79.88     52.37 o 
 -12   4  14      562.78      403.27     61.76 o 
 -11   4  14       12.60       14.57     54.66 o 
 -10   4  14        7.04      -23.02     47.72 o 
  -9   4  14       42.17       41.64     42.32 o 
  -8   4  14     2459.73     2553.15     91.24 o 
  -7   4  14       47.25       -7.89     31.05 o 
  -6   4  14     1319.16     1242.99     55.11 o 
  -5   4  14     1956.84     1842.49     75.36 o 
  -4   4  14      871.78      798.43     41.46 o 
  -3   4  14      985.85     1010.99     61.41 o 
  -2   4  14       19.95       15.09     22.02 o 
  -1   4  14     3190.00     3275.69     73.95 o 
   0   4  14        3.47        6.90     24.77 o 
   1   4  14     1501.97     1428.47     50.92 o 
   2   4  14       94.71       60.43     24.84 o 
   3   4  14     2088.68     2150.28     58.99 o 
   4   4  14      470.29      524.90     34.46 o 
   5   4  14       29.29       45.85     30.89 o 
   6   4  14        3.43      -24.06     34.11 o 
   7   4  14       23.84      -18.44     36.51 o 
   8   4  14      127.90       63.21     41.59 o 
   9   4  14      157.89       50.76     64.25 o 
 -14   5  14       52.54       51.79     56.65 o 
 -13   5  14       72.13       63.27     54.72 o 
 -12   5  14      718.33      589.96     80.25 o 
 -11   5  14     1152.76     1096.15     81.59 o 
 -10   5  14     1213.89     1176.70     72.37 o 
  -9   5  14      193.32      148.62     52.53 o 
  -8   5  14     4087.90     4120.56    102.24 o 
  -7   5  14        0.02       11.93     30.73 o 
  -6   5  14      449.05      330.36     38.47 o 
  -5   5  14        1.21       -1.21     28.76 o 
  -4   5  14     1518.86     1664.72     66.87 o 
  -3   5  14      451.12      451.85     38.52 o 
  -2   5  14     1191.28     1173.03     49.90 o 
  -1   5  14     4049.30     4076.78    116.21 o 
   0   5  14      186.18      139.33     35.42 o 
   1   5  14     2270.83     2488.05     77.87 o 
   2   5  14     1637.85     1558.31     68.77 o 
   3   5  14      259.91      181.21     29.37 o 
   4   5  14        5.71        6.66     25.72 o 
   5   5  14       28.03       -6.27     24.65 o 
   6   5  14      350.07      287.32     35.26 o 
   7   5  14      139.87      100.48     36.57 o 
   8   5  14     1274.49     1181.58     63.70 o 
 -13   6  14      904.05     1066.74     88.20 o 
 -12   6  14        0.69      -51.11     51.11 o 
 -11   6  14      121.05      125.11     52.28 o 
 -10   6  14        0.06        4.83     46.33 o 
  -9   6  14       26.38       43.60     44.52 o 
  -8   6  14      221.42      160.45     37.75 o 
  -7   6  14       13.37      -36.70     36.70 o 
  -6   6  14      157.63       91.99     33.89 o 
  -5   6  14     2042.05     2029.11     66.87 o 
  -4   6  14      173.63      136.21     30.19 o 
  -3   6  14     3215.53     3239.69     84.51 o 
  -2   6  14      105.94       43.81     29.57 o 
  -1   6  14       53.00       65.85     26.62 o 
   0   6  14      209.21      189.16     38.68 o 
   1   6  14      542.37      485.42     43.39 o 
   2   6  14      496.91      446.27     41.67 o 
   3   6  14     2465.57     2652.10     72.82 o 
   4   6  14      378.18      352.80     35.45 o 
   5   6  14      947.44     1090.39     50.06 o 
   6   6  14        0.78      -32.83     32.83 o 
   7   6  14       37.06       11.35     37.08 o 
   8   6  14      713.13      706.80     58.34 o 
 -13   7  14       38.45       89.80     57.59 o 
 -12   7  14      301.75      298.90     59.95 o 
 -11   7  14      667.75      673.64     67.89 o 
 -10   7  14     3282.26     3288.40    117.23 o 
  -9   7  14      198.52      271.34     41.18 o 
  -8   7  14     1317.78     1370.83     61.70 o 
  -7   7  14       28.67       58.28     34.62 o 
  -6   7  14      885.55      938.44     51.76 o 
  -5   7  14       82.78       58.78     32.74 o 
  -4   7  14      467.04      501.87     48.56 o 
  -3   7  14       20.19        2.82     32.52 o 
  -2   7  14     1838.19     1907.29     66.39 o 
  -1   7  14       59.55       20.04     32.79 o 
   0   7  14     1271.57     1202.23     59.85 o 
   1   7  14      547.82      499.95     45.87 o 
   2   7  14      199.07      191.81     36.69 o 
   3   7  14       47.71       59.87     36.81 o 
   4   7  14      165.64      233.72     39.12 o 
   5   7  14       11.35      -19.42     35.41 o 
   6   7  14      934.80      928.90     74.94 o 
   7   7  14        2.56       23.10     41.61 o 
   8   7  14     1332.08     1470.98     86.42 o 
 -12   8  14      100.08       83.28     52.99 o 
 -11   8  14      187.63      186.45     58.84 o 
 -10   8  14       11.96       -0.52     49.13 o 
  -9   8  14      104.98       78.44     44.18 o 
  -8   8  14       20.03       74.68     37.45 o 
  -7   8  14        2.26      -25.91     34.95 o 
  -6   8  14      240.29      223.49     40.57 o 
  -5   8  14      848.04      973.13     53.96 o 
  -4   8  14       80.41       91.54     41.02 o 
  -3   8  14     4157.57     4038.30    100.55 o 
  -2   8  14      217.97      189.94     35.97 o 
  -1   8  14      723.82      716.73     60.70 o 
   0   8  14      152.68      181.76     39.05 o 
   1   8  14     1215.49     1308.15     62.26 o 
   2   8  14      159.61      144.51     40.21 o 
   3   8  14      724.79      792.23     67.23 o 
   4   8  14      225.28      167.37     51.43 o 
   5   8  14      892.33      929.43     75.75 o 
   6   8  14       58.08        5.12     43.07 o 
   7   8  14        4.26      -28.51     45.46 o 
 -12   9  14      154.71      198.78     77.55 o 
 -11   9  14       17.70      -46.58     50.02 o 
 -10   9  14     2438.18     2515.99    119.98 o 
  -9   9  14      220.37      222.65     54.39 o 
  -8   9  14     2350.20     2542.82     84.74 o 
  -7   9  14       15.75       61.66     37.63 o 
  -6   9  14      151.02      150.39     40.18 o 
  -5   9  14        0.07      -20.83     33.55 o 
  -4   9  14      375.62      391.43     43.89 o 
  -3   9  14      588.72      607.30     76.72 o 
  -2   9  14      466.52      485.45     43.87 o 
  -1   9  14       36.88      -26.06     35.61 o 
   0   9  14      508.44      553.75     49.07 o 
   1   9  14       60.46       87.58     38.78 o 
   2   9  14      168.82      226.89     41.50 o 
   3   9  14      297.25      340.07     43.48 o 
   4   9  14       27.13      -32.89     32.89 o 
   5   9  14        5.27      -45.16     45.16 o 
   6   9  14     1950.78     2081.12    223.19 o 
 -11  10  14      498.48      468.74     66.41 o 
 -10  10  14       48.51        6.59     52.07 o 
  -9  10  14      142.56      101.87     52.85 o 
  -8  10  14        2.31      -46.28     46.28 o 
  -7  10  14      192.85      104.32     40.71 o 
  -6  10  14        5.70      -22.75     39.49 o 
  -5  10  14     2503.32     2365.27     90.57 o 
  -4  10  14       64.10       67.36     40.93 o 
  -3  10  14      294.89      320.02     43.72 o 
  -2  10  14       16.64       -2.93     36.75 o 
  -1  10  14      366.35      324.07     74.98 o 
   0  10  14      373.94      412.31     45.60 o 
   1  10  14      285.54      368.87     43.42 o 
   2  10  14      175.59      136.66     39.23 o 
   3  10  14     2419.09     2670.39    165.07 o 
   4  10  14      106.45      139.92     47.11 o 
   5  10  14      290.54      271.98     55.74 o 
 -10  11  14      881.97      889.06     74.04 o 
  -9  11  14       89.72       58.82     51.57 o 
  -8  11  14      950.48     1078.58     65.38 o 
  -7  11  14      359.74      365.65     61.65 o 
  -6  11  14        0.75        3.06     44.48 o 
  -5  11  14      102.78       77.63     44.76 o 
  -4  11  14      245.65      291.55     51.14 o 
  -3  11  14        0.89      -24.61     36.09 o 
  -2  11  14      142.84      178.12     43.01 o 
  -1  11  14       46.92       26.87     36.68 o 
   0  11  14      503.57      455.68     48.38 o 
   1  11  14        2.41       48.18     50.12 o 
   2  11  14      207.81      187.22     55.76 o 
   3  11  14       22.83      -36.10     48.22 o 
   4  11  14       27.75       47.04     51.33 o 
  -8  12  14        0.57      -17.50     56.76 o 
  -7  12  14       10.75      -45.57     45.57 o 
  -6  12  14      247.74      232.63     53.59 o 
  -5  12  14      458.09      431.44     57.65 o 
  -4  12  14      286.71      281.39     52.39 o 
  -3  12  14        2.85       33.08     42.43 o 
  -2  12  14      130.92      133.20     43.33 o 
  -1  12  14        1.03      -46.68     46.68 o 
   0  12  14       33.09       -7.13     50.76 o 
   1  12  14      326.32      329.15     63.15 o 
   2  12  14        6.62      -32.86     50.68 o 
   3  12  14      468.79      558.86     63.43 o 
  -6  13  14      112.09      101.07     50.19 o 
  -5  13  14        0.45      -45.10     45.10 o 
  -4  13  14      209.18      229.83     61.05 o 
  -3  13  14        6.59      -18.97     50.82 o 
  -2  13  14      330.04      358.22     65.22 o 
  -1  13  14      827.10      942.10     80.71 o 
   0  13  14       59.17       55.98     56.35 o 
   1  13  14       71.66       76.84     53.77 o 
 -13   0  15       94.63       64.37     81.93 o 
 -11   0  15      214.18      292.66     84.67 o 
  -9   0  15     1032.33     1159.26    103.73 o 
  -7   0  15     8847.55     9646.42    254.11 o 
  -5   0  15     7478.37     7729.52    206.81 o 
  -3   0  15      195.95      210.35     36.53 o 
  -1   0  15     1100.51      992.49     69.70 o 
   1   0  15      471.37      427.86     39.13 o 
   3   0  15       50.41       33.11     25.85 o 
   5   0  15      484.53      542.84     72.24 o 
   7   0  15     1339.94     1099.30    246.25 o 
 -14   1  15      105.39       27.79     58.76 o 
 -13   1  15      261.46      332.64     66.33 o 
 -12   1  15     4044.40     4203.18    147.19 o 
 -11   1  15      414.19      428.94     64.55 o 
 -10   1  15      129.40      125.53     53.86 o 
  -9   1  15      292.37      301.68     55.15 o 
  -8   1  15       89.94       65.94     41.56 o 
  -7   1  15      291.91      288.31     42.17 o 
  -6   1  15       59.54      102.97     32.92 o 
  -5   1  15       51.26       14.90     29.24 o 
  -4   1  15     1348.43     1353.28     44.92 o 
  -3   1  15      135.54      158.34     24.04 o 
  -2   1  15     4425.14     4359.50     97.24 o 
  -1   1  15      380.87      534.34     32.72 o 
   0   1  15     1243.32     1230.51     41.04 o 
   1   1  15        1.76      139.82     22.77 o 
   2   1  15     1733.82     1685.36     49.79 o 
   3   1  15        3.82      -24.22     24.22 o 
   4   1  15      859.14      948.75     81.03 o 
   5   1  15       43.77       45.62     27.78 o 
   6   1  15      706.65      692.90     55.67 o 
   7   1  15       87.76       75.81     32.38 o 
   8   1  15       12.84       -1.76     36.09 o 
 -14   2  15        3.49       -4.87     72.64 o 
 -13   2  15       86.58      -13.01     57.94 o 
 -12   2  15      267.97      254.34     77.82 o 
 -11   2  15       46.25       -8.56     51.70 o 
 -10   2  15      782.93      773.06     63.46 o 
  -9   2  15     1150.14     1157.22     66.74 o 
  -8   2  15        9.58      -33.18     36.66 o 
  -7   2  15     8044.46     8156.33    164.61 o 
  -6   2  15      326.03      376.17     41.32 o 
  -5   2  15     2936.62     2805.47     71.72 o 
  -4   2  15        1.56      -16.45     24.20 o 
  -3   2  15      337.62      370.44     39.31 o 
  -2   2  15      229.31      188.63     36.69 o 
  -1   2  15      231.49      252.56     36.51 o 
   0   2  15      494.73      541.16     37.28 o 
   1   2  15       29.80       51.73     24.31 o 
   2   2  15       85.88       17.10     22.73 o 
   3   2  15       40.72        1.15     21.17 o 
   4   2  15      168.71      211.54     33.63 o 
   5   2  15      746.86      687.46     49.49 o 
   6   2  15       41.79       17.45     28.66 o 
   7   2  15      109.63       65.89     35.22 o 
   8   2  15        6.71      -34.11     34.11 o 
 -14   3  15       68.61       65.03     83.19 o 
 -13   3  15       18.87        1.54     57.99 o 
 -12   3  15      882.90      878.43     71.76 o 
 -11   3  15      161.98      150.42     52.37 o 
 -10   3  15      649.55      677.95     61.27 o 
  -9   3  15     1785.66     1816.81     81.58 o 
  -8   3  15      339.20      334.06     49.24 o 
  -7   3  15       27.49      -17.29     37.51 o 
  -6   3  15      371.04      385.60     39.23 o 
  -5   3  15      136.75      127.66     30.79 o 
  -4   3  15      325.84      256.41     30.67 o 
  -3   3  15       49.96       26.38     25.72 o 
  -2   3  15      543.18      536.90     45.14 o 
  -1   3  15       47.33       57.48     35.78 o 
   0   3  15     9895.97     9818.61    190.10 o 
   1   3  15        0.63       32.35     30.54 o 
   2   3  15        0.77       -3.32     28.42 o 
   3   3  15        5.29      -27.04     27.04 o 
   4   3  15      121.86       98.06     31.73 o 
   5   3  15       20.92       -3.88     28.28 o 
   6   3  15      243.70      301.04     37.87 o 
   7   3  15      589.66      512.46     49.76 o 
   8   3  15       18.82        2.43     38.56 o 
 -14   4  15      767.01      659.90    173.39 o 
 -13   4  15        1.25      -24.08     51.17 o 
 -12   4  15       14.78      -25.52     50.94 o 
 -11   4  15       22.06       -7.42     49.95 o 
 -10   4  15      127.79       50.31     47.18 o 
  -9   4  15     2172.53     2183.06     95.40 o 
  -8   4  15       36.47       30.63     41.67 o 
  -7   4  15     1387.08     1436.84     60.54 o 
  -6   4  15      272.45      242.08     37.56 o 
  -5   4  15      238.83      253.07     33.92 o 
  -4   4  15      145.26      189.23     30.51 o 
  -3   4  15     3636.05     3599.42     88.78 o 
  -2   4  15      344.85      296.84     41.05 o 
  -1   4  15     1117.86     1135.36     70.89 o 
   0   4  15        8.45        0.95     45.59 o 
   1   4  15        0.01       -7.82     30.25 o 
   2   4  15     1771.24     1857.46     86.82 o 
   3   4  15      815.26      865.71     66.23 o 
   4   4  15      511.37      546.69     37.23 o 
   5   4  15       10.24       13.81     31.58 o 
   6   4  15       66.43       34.15     37.20 o 
   7   4  15       53.04       34.94     64.72 o 
   8   4  15       17.07      -44.62     44.62 o 
 -13   5  15      133.38      167.96     59.11 o 
 -12   5  15     1077.79     1118.27    103.91 o 
 -11   5  15     2008.96     2096.13     95.98 o 
 -10   5  15      221.93      223.35     58.34 o 
  -9   5  15     1267.18     1475.89     76.52 o 
  -8   5  15       13.72      -32.42     32.42 o 
  -7   5  15       48.08       10.32     32.28 o 
  -6   5  15        7.47      -19.68     31.44 o 
  -5   5  15       12.16       12.42     34.00 o 
  -4   5  15     2032.70     2040.83     69.17 o 
  -3   5  15      855.82      949.63     49.43 o 
  -2   5  15     1208.63     1285.73     61.80 o 
  -1   5  15       65.83       72.03     34.09 o 
   0   5  15     5499.53     5496.85    131.63 o 
   1   5  15       81.69       62.96     33.80 o 
   2   5  15     1054.27     1191.53     55.76 o 
   3   5  15        0.02      -11.29     26.95 o 
   4   5  15       43.21       42.32     28.46 o 
   5   5  15      203.92      211.20     31.12 o 
   6   5  15      137.50       60.37     34.34 o 
   7   5  15     1192.24     1207.46     90.40 o 
   8   5  15        1.06      -20.86    105.13 o 
 -13   6  15       10.60      -26.25     59.14 o 
 -12   6  15      163.75      169.37     57.78 o 
 -11   6  15       23.60        0.36     51.12 o 
 -10   6  15        0.38      -24.51     48.55 o 
  -9   6  15       53.19       24.19     46.24 o 
  -8   6  15      146.39      136.14     39.22 o 
  -7   6  15      297.05      338.75     41.90 o 
  -6   6  15      643.88      733.65     50.13 o 
  -5   6  15     3197.07     3221.22     87.08 o 
  -4   6  15      586.81      567.23     45.82 o 
  -3   6  15        2.71      -12.81     31.12 o 
  -2   6  15      146.51      174.99     38.86 o 
  -1   6  15      634.96      660.94     50.00 o 
   0   6  15      312.03      295.19     41.35 o 
   1   6  15        0.10       51.58     34.84 o 
   2   6  15     2757.42     2846.55     87.71 o 
   3   6  15      223.16      316.34     35.06 o 
   4   6  15     1908.19     1837.82     63.13 o 
   5   6  15       22.09       31.29     31.58 o 
   6   6  15       60.04        6.27     38.57 o 
   7   6  15      385.03      289.53     46.92 o 
 -12   7  15      192.97      253.73     60.49 o 
 -11   7  15     1480.38     1563.20     97.13 o 
 -10   7  15      640.37      824.65     81.29 o 
  -9   7  15     1844.89     2013.40    113.77 o 
  -8   7  15        1.84      -34.09     34.09 o 
  -7   7  15      553.48      526.76     47.54 o 
  -6   7  15     1567.22     1462.32     62.59 o 
  -5   7  15       38.00       79.82     42.50 o 
  -4   7  15        6.07       11.25     34.50 o 
  -3   7  15     2074.89     2170.63    137.96 o 
  -2   7  15      297.31      342.08     48.69 o 
  -1   7  15     1848.33     1805.13     72.95 o 
   0   7  15      409.85      453.23     48.64 o 
   1   7  15        4.02      -11.03     32.63 o 
   2   7  15       69.41        0.91     34.59 o 
   3   7  15        0.58       17.95     34.76 o 
   4   7  15      205.73       92.34     49.32 o 
   5   7  15      896.39      933.91     53.96 o 
   6   7  15        0.66      -39.44     39.44 o 
   7   7  15     1161.96     1217.26     78.47 o 
 -12   8  15      326.83      284.30     70.87 o 
 -11   8  15      108.35      110.26     55.30 o 
 -10   8  15        0.30      -47.89     47.89 o 
  -9   8  15        0.20       -5.26     46.91 o 
  -8   8  15      140.17      134.81     40.51 o 
  -7   8  15      434.38      558.62     49.32 o 
  -6   8  15       12.25       43.81     40.45 o 
  -5   8  15      502.38      425.90     50.17 o 
  -4   8  15      951.21      869.00     54.39 o 
  -3   8  15        9.76      -35.70     35.70 o 
  -2   8  15      143.13      131.25     40.48 o 
  -1   8  15       72.58       60.45     38.18 o 
   0   8  15     2021.52     2155.88     95.63 o 
   1   8  15      135.46      174.33     40.81 o 
   2   8  15     2534.07     2777.99     90.75 o 
   3   8  15      126.70      118.02     39.09 o 
   4   8  15     1089.79     1232.36     60.25 o 
   5   8  15       85.00       49.09     44.30 o 
   6   8  15      169.72      153.53     49.45 o 
 -11   9  15      690.47      733.25     72.85 o 
 -10   9  15      237.69      338.83     60.69 o 
  -9   9  15     2267.29     2289.57     97.33 o 
  -8   9  15        3.27        3.65     38.55 o 
  -7   9  15      545.70      456.88     54.37 o 
  -6   9  15       86.26      123.34     45.60 o 
  -5   9  15      701.65      745.47     59.06 o 
  -4   9  15      198.26      171.70     42.41 o 
  -3   9  15     1652.53     1611.51    104.24 o 
  -2   9  15       21.44        8.37     36.65 o 
  -1   9  15      440.63      501.72     51.33 o 
   0   9  15        6.72        6.71     38.42 o 
   1   9  15      324.52      307.48     44.24 o 
   2   9  15       68.94       46.87     37.45 o 
   3   9  15        2.21      -31.63     36.47 o 
   4   9  15        6.35       12.07     42.60 o 
   5   9  15     1303.36     1423.52     82.92 o 
 -10  10  15        0.80       15.23     52.72 o 
  -9  10  15       10.92       97.23     53.19 o 
  -8  10  15      711.19      711.61     63.62 o 
  -7  10  15       61.40       60.48     45.59 o 
  -6  10  15       49.72      -14.94     53.89 o 
  -5  10  15       28.69        7.29     43.49 o 
  -4  10  15     1409.63     1274.50     72.19 o 
  -3  10  15       38.97       50.34     40.96 o 
  -2  10  15      133.74      141.13     43.34 o 
  -1  10  15      301.01      382.57     47.83 o 
   0  10  15     1786.87     1716.57     74.98 o 
   1  10  15      124.75      145.61     40.68 o 
   2  10  15     1918.50     1922.93     95.29 o 
   3  10  15      403.15      375.46     78.86 o 
   4  10  15      474.99      541.27     67.10 o 
  -9  11  15      841.88      760.59    166.99 o 
  -8  11  15      102.77       66.41     48.81 o 
  -7  11  15      205.83      218.55     51.00 o 
  -6  11  15       21.28      -23.32     43.27 o 
  -5  11  15       82.28       99.98     55.82 o 
  -4  11  15      227.68      163.08     49.59 o 
  -3  11  15     2148.83     2075.34     85.37 o 
  -2  11  15       27.54       78.84     40.84 o 
  -1  11  15       66.81       40.91     47.82 o 
   0  11  15      410.84      368.92     61.93 o 
   1  11  15      287.13      178.42     56.33 o 
   2  11  15       77.96        4.17     51.52 o 
   3  11  15        0.45      -28.66     49.03 o 
  -7  12  15      465.76      412.01     58.82 o 
  -6  12  15      109.45       80.55     48.62 o 
  -5  12  15      401.17      356.51     64.34 o 
  -4  12  15       43.71       10.53     46.04 o 
  -3  12  15       14.14       39.06     42.50 o 
  -2  12  15       37.72       30.42     48.55 o 
  -1  12  15        1.28      -31.07     49.93 o 
   0  12  15      346.01      362.17     63.57 o 
   1  12  15       28.11      -57.18     57.18 o 
  -3  13  15      322.34      406.27    128.78 o 
 -12   0  16      250.54      296.17     92.73 o 
 -10   0  16      396.78      305.83     82.30 o 
  -8   0  16     9509.89     9250.20    302.71 o 
  -6   0  16     9971.48    10512.80    281.59 o 
  -4   0  16       27.73       24.48     55.21 o 
  -2   0  16       36.73      101.40     46.46 o 
   0   0  16     2189.45     1956.83     94.99 o 
   2   0  16      129.30      153.90     44.03 o 
   4   0  16      206.55      152.55     70.96 o 
   6   0  16        0.11       60.26     53.82 o 
 -13   1  16     2216.17     2316.57    159.76 o 
 -12   1  16       50.74      -17.23     58.18 o 
 -11   1  16      761.59      850.03     76.19 o 
 -10   1  16      226.29      245.25     57.94 o 
  -9   1  16        6.28        5.84     46.81 o 
  -8   1  16       27.52       -7.44     44.06 o 
  -7   1  16      852.58      809.65     50.10 o 
  -6   1  16       22.96      -32.45     32.45 o 
  -5   1  16      211.94      247.81     33.75 o 
  -4   1  16        7.46      -31.53     31.53 o 
  -3   1  16     2228.78     2113.51     69.35 o 
  -2   1  16       16.72       61.06     30.88 o 
  -1   1  16      524.74      588.45     38.93 o 
   0   1  16      262.80      212.49     30.84 o 
   1   1  16      199.93      235.86     34.06 o 
   2   1  16      540.39      515.71     38.79 o 
   3   1  16      987.77     1098.72     60.97 o 
   4   1  16        0.73       -5.51     28.36 o 
   5   1  16      893.38      964.29     62.24 o 
   6   1  16      115.47      108.49     41.16 o 
   7   1  16      751.40      764.01     76.66 o 
 -13   2  16      362.71      272.01     68.29 o 
 -12   2  16      125.07      131.07     62.41 o 
 -11   2  16      172.78      121.89     58.87 o 
 -10   2  16      586.49      584.20     59.80 o 
  -9   2  16       70.17       84.25     43.55 o 
  -8   2  16     4746.62     4825.01    118.24 o 
  -7   2  16       32.00       65.53     37.49 o 
  -6   2  16     4056.86     4053.83     98.78 o 
  -5   2  16      450.48      369.75     41.11 o 
  -4   2  16      313.14      329.64     54.67 o 
  -3   2  16       10.52       15.62     34.76 o 
  -2   2  16        4.03      -12.79     31.55 o 
  -1   2  16      233.20      173.75     37.87 o 
   0   2  16     1077.35      952.78     52.50 o 
   1   2  16       31.71        4.11     28.75 o 
   2   2  16      578.48      530.52     40.11 o 
   3   2  16       15.02       47.02     28.17 o 
   4   2  16      659.47      745.73     83.69 o 
   5   2  16      340.72      332.12     37.99 o 
   6   2  16       92.36       39.38     31.50 o 
   7   2  16        2.08       -5.34     35.01 o 
 -13   3  16     1827.68     1999.73    109.15 o 
 -12   3  16      558.27      472.55     64.14 o 
 -11   3  16      121.22      145.27     51.51 o 
 -10   3  16      942.97      898.14     62.93 o 
  -9   3  16      116.05      167.98     45.06 o 
  -8   3  16       23.44       33.94     43.46 o 
  -7   3  16        9.18       -8.07     38.07 o 
  -6   3  16     1692.69     1547.11     81.77 o 
  -5   3  16      915.21      837.27     50.22 o 
  -4   3  16      783.28      764.01     54.76 o 
  -3   3  16      608.79      647.42     50.71 o 
  -2   3  16      737.10      754.07     52.35 o 
  -1   3  16     1097.74     1147.64     58.75 o 
   0   3  16      312.26      402.43     42.69 o 
   1   3  16        0.66       34.04     31.92 o 
   2   3  16      583.86      518.11     43.06 o 
   3   3  16     2366.53     2486.94     83.46 o 
   4   3  16       35.35       -0.94     33.74 o 
   5   3  16      893.63      924.43     65.86 o 
   6   3  16       33.49       42.18     34.45 o 
   7   3  16      137.64       85.92     40.77 o 
 -13   4  16       64.73      162.63     58.37 o 
 -12   4  16       31.94      -42.86     50.77 o 
 -11   4  16       79.40       28.30     47.46 o 
 -10   4  16      426.77      719.51     66.21 o 
  -9   4  16      289.41      307.59     52.76 o 
  -8   4  16     1133.69     1120.58     67.12 o 
  -7   4  16      636.07      566.58     46.96 o 
  -6   4  16     1088.59     1234.47     61.93 o 
  -5   4  16      962.89      975.30     54.19 o 
  -4   4  16     2875.11     2646.78     90.16 o 
  -3   4  16      837.21      818.85     55.51 o 
  -2   4  16      108.29       48.52     35.18 o 
  -1   4  16       54.48      -18.82     33.55 o 
   0   4  16        7.82      -11.12     31.53 o 
   1   4  16     1928.27     1851.47     73.36 o 
   2   4  16      214.66      245.97     37.75 o 
   3   4  16      418.51      431.06     41.90 o 
   4   4  16      874.30      793.33     68.47 o 
   5   4  16       69.72       22.14     33.70 o 
   6   4  16        1.19      -23.64     36.44 o 
   7   4  16      154.32      120.83     62.70 o 
 -12   5  16      372.90      354.92     59.48 o 
 -11   5  16     1554.96     1480.25    101.53 o 
 -10   5  16     1535.59     1514.32     82.51 o 
  -9   5  16       15.27      -20.43     43.09 o 
  -8   5  16        2.04       19.42     36.58 o 
  -7   5  16      220.72      133.63     38.99 o 
  -6   5  16       55.33       24.77     37.80 o 
  -5   5  16     1205.66     1119.79     71.84 o 
  -4   5  16      436.31      471.19     50.44 o 
  -3   5  16      698.67      662.57     55.10 o 
  -2   5  16      918.10      911.94     57.59 o 
  -1   5  16     1427.56     1493.31     95.63 o 
   0   5  16      271.27      224.38     40.19 o 
   1   5  16        0.29      -27.74     34.25 o 
   2   5  16      163.62       42.70     38.02 o 
   3   5  16      952.97      992.83     54.52 o 
   4   5  16      770.01      672.14     43.85 o 
   5   5  16      784.58      808.09     47.63 o 
   6   5  16      672.74      712.42     69.81 o 
 -12   6  16        0.12      -51.50     51.50 o 
 -11   6  16        1.95      -51.37     51.37 o 
 -10   6  16      105.21      109.51     52.32 o 
  -9   6  16       50.12       33.87     46.77 o 
  -8   6  16       83.83       76.71     38.09 o 
  -7   6  16      211.92      150.90     57.64 o 
  -6   6  16     1540.38     1539.37     72.28 o 
  -5   6  16      189.11      182.07     40.82 o 
  -4   6  16     1737.13     1814.53     77.96 o 
  -3   6  16        3.61      -24.58     36.65 o 
  -2   6  16      360.66      354.49     46.96 o 
  -1   6  16     2150.61     2093.54     99.93 o 
   0   6  16        1.30       -3.04     38.16 o 
   1   6  16     2220.69     2157.72     80.00 o 
   2   6  16      100.98       55.96     36.04 o 
   3   6  16      716.81      757.23     46.17 o 
   4   6  16      432.76      398.69     46.49 o 
   5   6  16      153.21      147.45     37.02 o 
   6   6  16        4.72      -39.83     39.83 o 
 -11   7  16      457.53      443.27     64.36 o 
 -10   7  16     1221.11     1201.85    111.27 o 
  -9   7  16      135.66       69.69     41.45 o 
  -8   7  16      246.98      218.06     47.55 o 
  -7   7  16      560.26      451.38     52.16 o 
  -6   7  16      137.89      168.21     44.22 o 
  -5   7  16      711.07      652.92     62.39 o 
  -4   7  16     1646.82     1626.97     75.79 o 
  -3   7  16        1.69      -31.47     37.85 o 
  -2   7  16     2657.65     2664.36     92.07 o 
  -1   7  16        6.73      -29.08     42.28 o 
   0   7  16      317.22      333.55     47.23 o 
   1   7  16       85.21       57.00     38.66 o 
   2   7  16      126.49       99.18     46.93 o 
   3   7  16      338.61      352.43     45.88 o 
   4   7  16      539.58      520.45     49.39 o 
   5   7  16      604.76      666.95     50.99 o 
 -11   8  16       63.70      115.86     57.22 o 
 -10   8  16       29.36       18.60     50.77 o 
  -9   8  16      325.76      353.41     66.42 o 
  -8   8  16      111.37       92.24     46.03 o 
  -7   8  16      214.67      152.00     46.83 o 
  -6   8  16      604.07      693.64     59.31 o 
  -5   8  16       48.44       13.51     42.33 o 
  -4   8  16       94.06       54.79     42.38 o 
  -3   8  16       28.08       31.87     43.21 o 
  -2   8  16      199.82      177.60     43.72 o 
  -1   8  16      863.53      965.00     92.81 o 
   0   8  16       19.89       15.30     36.38 o 
   1   8  16     2460.71     2509.16     88.01 o 
   2   8  16        3.94      -12.30     37.22 o 
   3   8  16     1894.08     1957.38     79.47 o 
   4   8  16       84.08        3.44     36.15 o 
   5   8  16       28.19       19.58     42.62 o 
 -10   9  16      573.76      619.26     97.59 o 
  -9   9  16      365.78      417.32     89.32 o 
  -8   9  16      605.93      561.48     59.80 o 
  -7   9  16      397.17      391.23     54.40 o 
  -6   9  16        3.71      -38.65     47.37 o 
  -5   9  16       67.70      110.47     46.86 o 
  -4   9  16     2743.71     2732.77    136.15 o 
  -3   9  16      109.56       86.86     44.34 o 
  -2   9  16      344.05      389.53     59.58 o 
  -1   9  16      110.70       94.96     41.34 o 
   0   9  16       10.99       22.98     39.29 o 
   1   9  16       45.29       91.46     40.35 o 
   2   9  16       13.18       -5.49     36.67 o 
   3   9  16       76.05       20.89     48.14 o 
   4   9  16      379.70      446.45     64.92 o 
  -9  10  16      411.64      528.89     76.06 o 
  -8  10  16       37.83       59.20     48.55 o 
  -7  10  16      649.32      558.82     60.63 o 
  -6  10  16      127.80      110.72     52.80 o 
  -5  10  16      118.22       75.77     48.53 o 
  -4  10  16        0.46       -4.94     43.20 o 
  -3  10  16       71.33       -8.37     42.97 o 
  -2  10  16        1.74       36.45     40.62 o 
  -1  10  16     1140.71     1171.36     67.86 o 
   0  10  16      207.70      307.97     47.85 o 
   1  10  16      715.05      870.61     60.75 o 
   2  10  16       96.63       40.00     61.05 o 
   3  10  16      837.60      883.50     81.92 o 
  -7  11  16      107.41      125.33     50.14 o 
  -6  11  16      370.19      375.21     63.70 o 
  -5  11  16      138.60      125.70     53.24 o 
  -4  11  16     1044.50     1041.22     70.56 o 
  -3  11  16      394.02      510.23     56.94 o 
  -2  11  16      553.23      674.93     59.01 o 
  -1  11  16      561.21      669.03     87.06 o 
   0  11  16        5.90      -42.85     87.47 o 
   1  11  16      208.52      244.46     60.07 o 
  -4  12  16      143.73      114.76     63.79 o 
  -3  12  16        6.80        2.23     45.31 o 
  -2  12  16        1.14       49.57     72.73 o 
 -13   0  17       73.59       92.33    164.77 o 
 -11   0  17        0.74      -23.76     79.42 o 
  -9   0  17     3112.47     3540.26    241.24 o 
  -7   0  17     3808.60     3823.07    214.27 o 
  -5   0  17      579.13      554.29     86.97 o 
  -3   0  17     1060.81     1085.64    132.44 o 
  -1   0  17      163.11      174.92     49.37 o 
   1   0  17      220.11      176.53     48.55 o 
   3   0  17        5.43       78.03     41.63 o 
   5   0  17      732.51      742.80     84.17 o 
 -13   1  17       18.16        2.23     67.33 o 
 -12   1  17     2294.31     2204.38    131.40 o 
 -11   1  17        4.94       -6.13     78.87 o 
 -10   1  17      518.48      630.35     68.41 o 
  -9   1  17      286.26      209.89     62.90 o 
  -8   1  17       85.67       74.55     42.21 o 
  -7   1  17       65.26      -32.47     44.34 o 
  -6   1  17      303.89      304.45     58.74 o 
  -5   1  17      321.80      326.34     48.96 o 
  -4   1  17      466.98      462.34     50.75 o 
  -3   1  17        1.77       -4.42     31.97 o 
  -2   1  17      848.93      859.04     49.46 o 
  -1   1  17      180.37      254.56     40.58 o 
   0   1  17      141.77      105.05     33.52 o 
   1   1  17      272.88      285.66     37.09 o 
   2   1  17     1926.43     2184.60     87.81 o 
   3   1  17      218.48      130.07     31.69 o 
   4   1  17     2835.75     2875.11     86.74 o 
   5   1  17        3.29      -28.61     28.61 o 
   6   1  17     1346.12     1282.31     90.28 o 
 -13   2  17        0.77       16.48     61.03 o 
 -12   2  17        0.80       -8.57     60.54 o 
 -11   2  17        4.79      -14.49     53.90 o 
 -10   2  17       18.17      -46.52     46.52 o 
  -9   2  17     1483.83     1623.80     73.49 o 
  -8   2  17      127.15       88.95     41.92 o 
  -7   2  17     3181.58     2978.77    124.67 o 
  -6   2  17       14.19      -18.35     64.92 o 
  -5   2  17      549.83      452.71     47.26 o 
  -4   2  17       54.53       -9.78     33.22 o 
  -3   2  17      132.97      107.08     38.00 o 
  -2   2  17       90.57      128.12     38.19 o 
  -1   2  17      198.07      208.75     40.36 o 
   0   2  17      148.21      215.65     39.42 o 
   1   2  17      150.98      141.29     31.98 o 
   2   2  17      101.00      132.94     29.52 o 
   3   2  17      427.83      336.58     38.21 o 
   4   2  17      209.73      238.85     38.84 o 
   5   2  17       80.03       47.53     32.47 o 
   6   2  17       91.24       72.02     38.39 o 
 -12   3  17     2280.42     2160.69    102.49 o 
 -11   3  17      480.00      500.36     58.71 o 
 -10   3  17      263.58      283.50     51.64 o 
  -9   3  17       21.02      -21.63     42.08 o 
  -8   3  17      117.00      141.00     48.44 o 
  -7   3  17       91.44       25.29     46.47 o 
  -6   3  17      296.10      217.52     46.75 o 
  -5   3  17      569.90      479.03     52.83 o 
  -4   3  17       39.49       20.49     37.39 o 
  -3   3  17      250.86      303.41     45.64 o 
  -2   3  17        7.99        2.88     36.04 o 
  -1   3  17      443.08      442.84     47.43 o 
   0   3  17      545.43      628.92     53.49 o 
   1   3  17      256.99      264.43     40.80 o 
   2   3  17     3688.84     3706.18    101.60 o 
   3   3  17      302.87      368.85     84.36 o 
   4   3  17     2138.79     2184.65    115.56 o 
   5   3  17      118.45      137.00     38.41 o 
   6   3  17      213.28      177.20     40.08 o 
 -12   4  17        5.50       13.09     50.74 o 
 -11   4  17        4.39      -13.40     47.32 o 
 -10   4  17      109.03      169.41     49.31 o 
  -9   4  17      751.95      810.34     83.65 o 
  -8   4  17      276.41      162.67     55.73 o 
  -7   4  17     2717.53     2553.62     91.18 o 
  -6   4  17      240.84      176.74     47.81 o 
  -5   4  17      231.75      229.94     45.75 o 
  -4   4  17        2.90      -11.86     37.22 o 
  -3   4  17        8.99      -11.91     38.10 o 
  -2   4  17     1292.01     1389.22     67.46 o 
  -1   4  17      632.85      609.97     51.55 o 
   0   4  17      305.77      325.89     43.60 o 
   1   4  17       17.24       15.49     35.51 o 
   2   4  17     1221.57     1191.90     59.64 o 
   3   4  17     1853.02     1568.98     66.35 o 
   4   4  17       42.64      -19.12     28.60 o 
   5   4  17        0.34      -37.19     38.60 o 
   6   4  17       21.34       33.00     45.58 o 
 -12   5  17      545.53      540.10     67.74 o 
 -11   5  17     1097.50     1032.89     77.23 o 
 -10   5  17      143.96       97.56     52.63 o 
  -9   5  17      766.26      680.52     74.09 o 
  -8   5  17      573.11      624.57     68.77 o 
  -7   5  17      921.41      857.32     61.45 o 
  -6   5  17      186.30      128.15     46.75 o 
  -5   5  17      413.02      493.69     52.88 o 
  -4   5  17        1.46       -7.20     38.87 o 
  -3   5  17     1250.22     1192.11     65.38 o 
  -2   5  17        5.30      -27.43     36.28 o 
  -1   5  17      230.10      226.64     43.93 o 
   0   5  17      294.00      344.70     51.04 o 
   1   5  17       60.12        0.42     37.32 o 
   2   5  17     1225.36     1277.67     62.66 o 
   3   5  17      261.05      288.38     37.64 o 
   4   5  17     1974.85     1959.32     74.17 o 
   5   5  17      835.88      961.27     51.55 o 
 -11   6  17      113.89       99.81     62.03 o 
 -10   6  17      828.92      771.45     79.89 o 
  -9   6  17      377.80      284.85     72.82 o 
  -8   6  17      321.57      204.66     48.06 o 
  -7   6  17       76.33       95.77     48.24 o 
  -6   6  17      194.09      154.54     46.69 o 
  -5   6  17      293.24      366.04     51.65 o 
  -4   6  17       41.35      -25.81     38.16 o 
  -3   6  17       43.63       38.74     50.01 o 
  -2   6  17      242.95      280.90     47.51 o 
  -1   6  17      630.99      665.39     55.76 o 
   0   6  17     3820.14     3591.58    147.20 o 
   1   6  17       90.74      109.17     41.01 o 
   2   6  17     1128.69     1138.32     62.34 o 
   3   6  17      478.46      421.51     48.12 o 
   4   6  17       17.60        1.18     37.48 o 
   5   6  17       10.24       27.38     35.81 o 
 -10   7  17       50.92      -59.53     59.53 o 
  -9   7  17      167.57      203.04     84.27 o 
  -8   7  17       11.87       81.94     46.10 o 
  -7   7  17      523.59      522.67     71.70 o 
  -6   7  17      112.47       95.40     46.70 o 
  -5   7  17     2260.67     2528.37     95.19 o 
  -4   7  17      351.83      322.89     52.38 o 
  -3   7  17     2430.63     2503.34     93.01 o 
  -2   7  17        0.24      -16.90     39.50 o 
  -1   7  17      133.45       77.46     41.88 o 
   0   7  17       58.80      -10.22     39.47 o 
   1   7  17      175.00      141.40     44.07 o 
   2   7  17      456.08      398.88     49.12 o 
   3   7  17        4.90      -27.09     37.77 o 
   4   7  17      396.02      395.36     49.16 o 
 -10   8  17      417.78      532.98     76.61 o 
  -9   8  17        0.17      -49.42     53.34 o 
  -8   8  17      316.03      425.24     75.05 o 
  -7   8  17        8.44       -1.47     48.74 o 
  -6   8  17      119.53       74.91     50.03 o 
  -5   8  17      249.47      167.47     48.40 o 
  -4   8  17        0.65       29.35     42.84 o 
  -3   8  17        7.83        7.61     41.04 o 
  -2   8  17      343.32      371.64     51.58 o 
  -1   8  17      212.87      229.22     47.94 o 
   0   8  17     1512.26     1557.84     74.63 o 
   1   8  17        8.74       60.55     42.39 o 
   2   8  17     1673.90     1721.52     77.28 o 
   3   8  17        8.48      -36.92     39.34 o 
  -9   9  17      155.38      231.70     79.62 o 
  -8   9  17        8.90       42.47     52.21 o 
  -7   9  17      115.40      147.70     56.37 o 
  -6   9  17      284.35      176.74     67.51 o 
  -5   9  17     2041.85     2305.56     94.44 o 
  -4   9  17      126.31      103.31     47.52 o 
  -3   9  17      914.71      961.17     67.39 o 
  -2   9  17      260.14      261.97     50.77 o 
  -1   9  17      337.07      377.57     57.70 o 
   0   9  17      224.36      217.60     72.50 o 
   1   9  17      213.06      128.24     43.50 o 
   2   9  17      141.49      108.21     43.83 o 
  -7  10  17      108.21       76.01     52.95 o 
  -6  10  17       35.00      -47.16     47.16 o 
  -5  10  17       77.82       85.22     52.65 o 
  -4  10  17       34.19       39.82     44.58 o 
  -3  10  17       17.52       21.53     45.03 o 
  -2  10  17      360.73      368.99     54.68 o 
  -1  10  17       21.72       -5.76     43.77 o 
   0  10  17      580.57      540.59     58.30 o 
   1  10  17       58.70       19.34     72.98 o 
  -4  11  17      463.51      281.27     92.58 o 
  -3  11  17      872.87     1011.56     70.37 o 
  -2  11  17      988.53      931.81    162.03 o 
 -12   0  18      234.54      225.39     97.96 o 
 -10   0  18      365.47      401.93    135.28 o 
  -8   0  18      253.18      291.50     91.57 o 
  -6   0  18      364.43      284.71     96.61 o 
  -4   0  18      763.80      723.76     93.14 o 
  -2   0  18      777.54      808.72     75.70 o 
   0   0  18      145.82      220.52     55.39 o 
   2   0  18      251.45      157.53     82.62 o 
   4   0  18      622.46      662.63     53.71 o 
 -12   1  18        0.44       15.53     61.56 o 
 -11   1  18      270.18      330.12     64.11 o 
 -10   1  18        0.12      -14.19     56.67 o 
  -9   1  18      387.65      237.64     68.13 o 
  -8   1  18       12.40        9.64     57.46 o 
  -7   1  18      513.10      510.66     68.17 o 
  -6   1  18       60.51       47.68     73.48 o 
  -5   1  18      173.74      188.00     59.37 o 
  -4   1  18      143.37      130.42     49.82 o 
  -3   1  18      239.24      280.45     46.52 o 
  -2   1  18        1.84      -36.77     36.77 o 
  -1   1  18      741.98      765.64     54.94 o 
   0   1  18       12.08        6.74     32.72 o 
   1   1  18      830.84      785.02     59.21 o 
   2   1  18       40.92       59.46     41.23 o 
   3   1  18     2559.09     2704.50     78.83 o 
   4   1  18       71.26       46.50     35.53 o 
   5   1  18      961.68      951.25     50.60 o 
 -12   2  18        0.43      -60.77     60.77 o 
 -11   2  18      137.43      116.99     65.22 o 
 -10   2  18      273.52      251.24     63.43 o 
  -9   2  18       16.42      -52.07     65.97 o 
  -8   2  18      736.24      823.91     70.26 o 
  -7   2  18      265.04      246.25     52.55 o 
  -6   2  18      846.11      859.70     64.37 o 
  -5   2  18       41.59       -6.90     42.23 o 
  -4   2  18      150.97      135.17     40.04 o 
  -3   2  18        4.38        5.81     34.09 o 
  -2   2  18     1864.03     1954.56     70.29 o 
  -1   2  18       29.29       59.35     34.48 o 
   0   2  18       90.89       96.75     34.29 o 
   1   2  18      984.02     1081.32     51.50 o 
   2   2  18       11.89       -1.73     36.65 o 
   3   2  18      104.22       97.67     38.88 o 
   4   2  18       53.64       11.86     34.89 o 
   5   2  18       46.94       28.84     34.02 o 
 -11   3  18      644.59      669.19     72.01 o 
 -10   3  18       29.67       41.34     50.33 o 
  -9   3  18      144.01      102.96     69.27 o 
  -8   3  18       86.63      122.95     52.95 o 
  -7   3  18       49.56       45.91     50.22 o 
  -6   3  18       11.34       -9.12     40.90 o 
  -5   3  18        0.12      -40.23     42.79 o 
  -4   3  18     1358.92     1462.32     73.12 o 
  -3   3  18       29.45       31.11     40.83 o 
  -2   3  18     1015.48     1081.72     64.16 o 
  -1   3  18      417.24      532.39     50.75 o 
   0   3  18        9.84       20.94     37.07 o 
   1   3  18      720.83      758.12     54.61 o 
   2   3  18        0.87        3.12     35.51 o 
   3   3  18     1931.68     1886.49     72.34 o 
   4   3  18        2.79       10.98     38.30 o 
   5   3  18      672.47      757.08     54.40 o 
 -11   4  18       38.35       15.32     64.12 o 
 -10   4  18      205.71      276.37     61.07 o 
  -9   4  18      259.74      305.32     66.14 o 
  -8   4  18     1378.12     1389.08    105.16 o 
  -7   4  18      183.87      190.38     60.72 o 
  -6   4  18       43.05       -6.97     41.13 o 
  -5   4  18       26.40       37.74     42.20 o 
  -4   4  18       79.68       43.08     58.16 o 
  -3   4  18        2.69       11.94     39.10 o 
  -2   4  18     1376.49     1416.91     71.23 o 
  -1   4  18      309.61      345.48     47.69 o 
   0   4  18       56.64       46.80     38.44 o 
   1   4  18     1151.93     1126.63     63.82 o 
   2   4  18      473.21      434.00     53.93 o 
   3   4  18      157.27      174.53     48.71 o 
   4   4  18        1.33       19.81     44.61 o 
 -11   5  18      657.90      489.14     70.76 o 
 -10   5  18      346.27      380.95     82.62 o 
  -9   5  18      185.55       97.92     69.97 o 
  -8   5  18      397.02      296.74     74.27 o 
  -7   5  18        4.80        0.38     46.33 o 
  -6   5  18      836.45      993.36     67.87 o 
  -5   5  18      214.99      172.83     52.48 o 
  -4   5  18      829.15      875.00     64.56 o 
  -3   5  18       43.56      -18.08     40.09 o 
  -2   5  18     1148.68     1139.44    106.66 o 
  -1   5  18        2.49      -43.94     43.94 o 
   0   5  18      102.39      108.99     40.80 o 
   1   5  18     1036.03     1057.74     62.68 o 
   2   5  18        0.29       -9.37     36.66 o 
   3   5  18     1029.66     1139.95     71.98 o 
   4   5  18      228.66      169.27     45.44 o 
 -10   6  18       16.78       74.70     71.08 o 
  -9   6  18      347.93      351.15     80.52 o 
  -8   6  18       29.74      131.50     54.11 o 
  -7   6  18        0.75      -44.97     44.97 o 
  -6   6  18       15.27       14.88     44.24 o 
  -5   6  18        2.33       -4.70     49.35 o 
  -4   6  18      165.14      100.38     45.74 o 
  -3   6  18       45.51        7.27     41.20 o 
  -2   6  18      783.16      770.22     60.81 o 
  -1   6  18     1363.66     1333.69     71.02 o 
   0   6  18       68.90      157.63     43.57 o 
   1   6  18     1578.11     1410.08     70.83 o 
   2   6  18      189.29      192.42     43.52 o 
   3   6  18        1.87       27.58     38.28 o 
  -9   7  18       43.78        5.42     67.61 o 
  -8   7  18      574.50      578.22     66.42 o 
  -7   7  18      181.87       58.15     50.48 o 
  -6   7  18      915.25     1136.14     92.36 o 
  -5   7  18       67.70       13.96     43.02 o 
  -4   7  18     1947.71     1911.97     86.24 o 
  -3   7  18      225.58      166.75     48.82 o 
  -2   7  18        3.27       36.50     42.86 o 
  -1   7  18       47.64       51.55     42.64 o 
   0   7  18       70.72       99.76     44.11 o 
   1   7  18      253.64       85.51     48.59 o 
   2   7  18       23.71        7.75     39.78 o 
  -8   8  18        3.60      -23.37     50.49 o 
  -7   8  18       51.70       14.39     50.25 o 
  -6   8  18        1.05       31.40     53.24 o 
  -5   8  18      123.47      156.70     50.59 o 
  -4   8  18      285.04      362.94     55.60 o 
  -3   8  18      375.12      407.91     55.95 o 
  -2   8  18       84.47      103.02     45.46 o 
  -1   8  18     1165.61     1238.79     71.10 o 
   0   8  18       59.74       55.39     43.68 o 
   1   8  18      316.30      411.55     53.05 o 
  -7   9  18      212.42      182.67     95.53 o 
  -6   9  18     1460.01     1716.69     87.43 o 
  -5   9  18       88.60       83.88     49.24 o 
  -4   9  18     1936.73     1914.80     96.99 o 
  -3   9  18       21.14        8.20     46.08 o 
  -2   9  18       26.77       -7.77     44.05 o 
  -1   9  18      128.61       64.70     45.61 o 
   0   9  18       48.91       46.15     68.38 o 
 -11   0  19       22.67       75.59    119.07 o 
  -9   0  19       12.74       34.88     89.02 o 
  -7   0  19      637.55      665.94    171.38 o 
  -5   0  19      812.14      847.13    102.60 o 
  -3   0  19     2820.28     2727.51    153.75 o 
  -1   0  19       72.13       38.88     52.71 o 
   1   0  19      635.67      745.12     72.50 o 
   3   0  19      163.82      175.26     49.89 o 
 -11   1  19        0.29       35.04     73.41 o 
 -10   1  19      444.82      288.48     76.31 o 
  -9   1  19       22.92       10.03     62.71 o 
  -8   1  19      595.19      567.72     91.82 o 
  -7   1  19      129.42       51.30     56.87 o 
  -6   1  19      710.65      669.67     71.33 o 
  -5   1  19       89.83       60.72     52.13 o 
  -4   1  19      223.70      207.53     55.78 o 
  -3   1  19      105.21       92.90     45.22 o 
  -2   1  19       64.09       32.31     43.33 o 
  -1   1  19        8.95      -12.17     37.33 o 
   0   1  19       18.18       64.83     39.87 o 
   1   1  19        4.31        7.61     35.31 o 
   2   1  19     2262.57     2332.70     77.94 o 
   3   1  19       73.99      101.48     34.58 o 
   4   1  19     1040.99     1107.18     75.82 o 
 -11   2  19       37.39      -14.82     76.52 o 
 -10   2  19        1.85      -63.72     63.72 o 
  -9   2  19      491.07      564.27     77.62 o 
  -8   2  19      303.50      319.43     68.58 o 
  -7   2  19       35.88       62.30     48.91 o 
  -6   2  19        0.35      -12.84     46.25 o 
  -5   2  19      287.28      273.93     50.91 o 
  -4   2  19        2.82      -25.06     37.14 o 
  -3   2  19     3272.38     3418.10     97.46 o 
  -2   2  19      282.21      289.90     54.35 o 
  -1   2  19      423.48      528.14     46.55 o 
   0   2  19      698.13      719.37     68.34 o 
   1   2  19      208.13      293.42     45.54 o 
   2   2  19       19.93        0.51     36.93 o 
   3   2  19      121.17      110.46     37.99 o 
 -10   3  19       94.72       60.69     61.56 o 
  -9   3  19       28.01        3.88     52.48 o 
  -8   3  19      333.49      314.79     61.11 o 
  -7   3  19      212.88      336.35     58.29 o 
  -6   3  19       60.43       28.57     48.65 o 
  -5   3  19      611.45      667.87     56.44 o 
  -4   3  19        2.97      -21.60     40.65 o 
  -3   3  19     1158.77     1209.24     71.25 o 
  -2   3  19      203.58      224.98     48.58 o 
  -1   3  19        5.68      -16.26     38.76 o 
   0   3  19      186.08      178.39     45.12 o 
   1   3  19      108.19      131.54     41.30 o 
   2   3  19     1053.09     1065.92     51.77 o 
   3   3  19        7.26       63.91     37.36 o 
 -10   4  19      217.82      237.37     68.33 o 
  -9   4  19      384.49      420.59     73.45 o 
  -8   4  19      335.53      244.30     60.47 o 
  -7   4  19       52.79       56.59     57.04 o 
  -6   4  19        7.99      -42.12     42.12 o 
  -5   4  19      166.67       83.11     51.21 o 
  -4   4  19       47.92       52.67     43.87 o 
  -3   4  19     1284.47     1272.91     72.05 o 
  -2   4  19     1019.31     1015.92     72.61 o 
  -1   4  19      601.10      651.13     57.46 o 
   0   4  19      700.87      742.76     58.36 o 
   1   4  19        8.49       24.67     40.57 o 
   2   4  19      405.65      331.13     47.10 o 
   3   4  19       64.82       61.85     56.71 o 
  -9   5  19       97.02       44.04     93.68 o 
  -8   5  19       71.15       75.81     62.92 o 
  -7   5  19      899.13      913.36     70.88 o 
  -6   5  19       11.67       26.40     44.09 o 
  -5   5  19      774.84      908.72     67.51 o 
  -4   5  19       73.39       90.53     51.45 o 
  -3   5  19      206.88      190.46     47.21 o 
  -2   5  19       22.03       38.28     43.23 o 
  -1   5  19        3.67      -39.19     39.91 o 
   0   5  19      116.43      183.20     46.62 o 
   1   5  19       20.96        3.37     39.80 o 
   2   5  19      465.44      487.09     51.78 o 
  -9   6  19      149.56      153.05    125.37 o 
  -8   6  19      234.72      167.40     53.79 o 
  -7   6  19       15.58       79.22     48.58 o 
  -6   6  19       48.47      130.56     49.66 o 
  -5   6  19      370.78      318.18     55.29 o 
  -4   6  19      213.70      197.79     49.90 o 
  -3   6  19      334.85      254.85     50.70 o 
  -2   6  19      111.47      118.77     45.82 o 
  -1   6  19      117.12       96.46     45.34 o 
   0   6  19      523.26      535.18     56.16 o 
   1   6  19        2.74      -14.37     41.18 o 
  -8   7  19      146.27      224.10     97.07 o 
  -7   7  19     1306.24     1376.02     81.99 o 
  -6   7  19       84.00       66.26     50.80 o 
  -5   7  19     1279.17     1308.38     77.97 o 
  -4   7  19      114.06      121.47     48.42 o 
  -3   7  19       47.22       79.03     46.45 o 
  -2   7  19       35.21        6.25     42.49 o 
  -1   7  19       54.01       53.39     44.75 o 
   0   7  19        1.29       -5.20     42.33 o 
  -6   8  19      235.21      192.67     79.48 o 
  -5   8  19      300.53      284.54     57.04 o 
  -4   8  19       56.32       56.35     48.65 o 
  -3   8  19      522.88      554.26     61.40 o 
  -2   8  19      586.10      539.10     61.45 o 
  -1   8  19       15.98       46.58     98.11 o 
  -8   0  20      275.92      236.38    105.13 o 
  -6   0  20       34.87       72.13     79.41 o 
  -4   0  20     2457.01     2521.06    154.37 o 
  -2   0  20     1831.41     2094.96    135.90 o 
   0   0  20      275.19      305.81     90.41 o 
   2   0  20      113.69       95.96     54.34 o 
  -9   1  20      756.73      698.92     83.71 o 
  -8   1  20       23.92      -57.13     57.13 o 
  -7   1  20      797.74      954.74     84.29 o 
  -6   1  20      122.47      116.25     57.82 o 
  -5   1  20        3.65      -17.18     52.98 o 
  -4   1  20      173.54      163.70     56.21 o 
  -3   1  20       10.57        8.71     53.11 o 
  -2   1  20       91.22       42.93     45.08 o 
  -1   1  20      360.68      339.88     51.36 o 
   0   1  20       33.70       13.09     41.91 o 
   1   1  20     2155.40     2201.67     88.48 o 
   2   1  20        0.40       22.18     37.03 o 
  -9   2  20      289.83      406.61     82.89 o 
  -8   2  20        3.83      -56.90     56.90 o 
  -7   2  20        4.36       -8.81     55.09 o 
  -6   2  20      287.05      362.28     67.32 o 
  -5   2  20      131.54      117.77     56.64 o 
  -4   2  20     1237.57     1230.76     74.85 o 
  -3   2  20      151.84      124.29     48.79 o 
  -2   2  20     1682.98     1802.20     82.78 o 
  -1   2  20      258.02      279.34     49.07 o 
   0   2  20       40.19       58.84     45.54 o 
   1   2  20       91.29       43.68     40.62 o 
   2   2  20      281.71      409.88    142.20 o 
  -9   3  20      323.91      355.91     68.20 o 
  -8   3  20      349.80      462.47     65.05 o 
  -7   3  20      103.46       59.49     52.98 o 
  -6   3  20      232.27      336.55     58.49 o 
  -5   3  20        1.63      -10.11     40.78 o 
  -4   3  20      428.01      505.22     56.09 o 
  -3   3  20        6.69        7.70     41.27 o 
  -2   3  20      199.48      133.23     43.58 o 
  -1   3  20       85.83       88.52     40.22 o 
   0   3  20      500.06      491.88     47.45 o 
   1   3  20      981.32     1219.17     58.71 o 
  -8   4  20        2.29       17.15     55.01 o 
  -7   4  20       13.68      -34.94     50.28 o 
  -6   4  20       31.06       30.73     46.18 o 
  -5   4  20       10.19      -16.65     45.92 o 
  -4   4  20     1326.52     1475.71     80.22 o 
  -3   4  20        1.22        7.96     44.42 o 
  -2   4  20      508.68      513.20     58.08 o 
  -1   4  20     1302.64     1225.56     71.18 o 
   0   4  20       53.16       28.13     43.76 o 
   1   4  20      444.16      416.99     90.10 o 
  -7   5  20       79.76      109.91     51.59 o 
  -6   5  20      472.56      556.26     71.82 o 
  -5   5  20        6.55       24.55     47.00 o 
  -4   5  20      522.95      455.32     58.65 o 
  -3   5  20        8.96      -11.34     43.86 o 
  -2   5  20       15.91      -31.19     46.66 o 
  -1   5  20       28.14       36.59     45.26 o 
   0   5  20      428.18      505.40    145.10 o 
  -6   6  20      282.40      253.68     56.91 o 
  -5   6  20       10.60      100.99     50.80 o 
  -4   6  20      251.47      366.67     82.06 o 
  -3   6  20       74.34      160.87     49.70 o 
  -2   6  20      405.89      413.77     56.53 o 
  -7   0  21       15.46       93.34    118.35 o 
  -5   0  21     1583.26     1598.75    197.71 o 
  -3   0  21     5009.37     4871.73    217.99 o 
  -1   0  21       51.98      134.89     74.10 o 
  -7   1  21       22.50       15.11     59.18 o 
  -6   1  21       24.57       67.06     57.96 o 
  -5   1  21       31.96      -51.45     53.84 o 
  -4   1  21      163.49      246.22     70.62 o 
  -3   1  21        1.02      -29.36     54.03 o 
  -2   1  21        0.15       22.47     45.53 o 
  -1   1  21       33.51        4.06     45.62 o 
  -6   2  21        8.30       75.34     60.11 o 
  -5   2  21      881.26      986.37     93.36 o 
  -4   2  21       24.12      -34.94     68.66 o 
  -3   2  21     1782.80     1748.35    136.38 o 
  -2   2  21      709.82      828.75     75.60 o 
  -1   2  21       54.04       69.50     57.40 o 
  -6   3  21       29.09       57.40     64.14 o 
  -5   3  21      234.49      243.34     56.11 o 
  -4   3  21       22.03       11.54     42.84 o 
  -3   3  21        0.13       20.22     43.91 o 
  -2   3  21       37.61      -31.93     54.13 o 
                                                 
